# Supplementary material for: Interpreting elevated liver blood test results through a genetic lens: A genome‐wide association study
Source: Liver Int. 2024 Oct 19;44(12):3260–73. doi: 10.1111/liv.16114 (PMC11586890; doi:10.1111/liv.16114)
Supplement: Supplementary file 2 — Table S1: [file LIV-44-3260-s001.xlsx]

## Sheet: Table S1
Table S1. ICD 10 and OPCS4 codes used to define cirrhosis morbidity
Event type		Health registry	Code type	Code	Code description
Cirrhosis-related hospital admission		Hospital admission	ICD 10	K70.3	Alcoholic cirrhosis of liver
				K71.7	Toxic liver disease with fibrosis and cirrhosis of liver
				K72.1	Chronic hepatic failure
				K74.4	Secondary biliary cirrhosis
				K74.5	Biliary cirrhosis, unspecified
				K74.6	Other and unspecified cirrhosis of liver
				K76.6	Portal hypertension
				I85.0; I859; I98.2; I98.3	Esophageal varices
				I86.4	Gastric varices
			OPCS4	J06.1	Tranjugular intrahepatic insertion of stent into portal vein
				J06.2	Transjugular intrahepatic insertion of stent graft into portal vein
				G10.4	Local ligation of varices of oesophagus
				G10.8	Other specified open operations on varices of oesophagus
				G10.9	Unspecified open operations on varices of oesophagus
				G14.4	Fibreoptic endoscopic injection sclerotherapy to varices of oesophagus
				G17.4	Endoscopic injection sclerotherapy to varices of oesophagus using rigid oesophagoscope
				G43.7	Fibreoptic endoscopic rubber band ligation of upper gastrointestinal tract varices
				T46.1*	Paracentesis abdominis for ascites
				T46.2*	Drainage of ascites not elsewhere specified
Cirrhosis-related death		Mortality	ICD 10	K70.3	Alcoholic cirrhosis of liver
				K71.7	Toxic liver disease with fibrosis and cirrhosis of liver
				K72.1	Chronic hepatic failure
				K74.4	Secondary biliary cirrhosis
				K74.5	Biliary cirrhosis, unspecified
				K74.6	Other and unspecified cirrhosis of liver
				K76.6	Portal hypertension
				I85.0; I859; I98.2	Esophageal varices
				I86.4	Gastric varices
				C22.0	Liver cell carcinoma
ICD-10 refers to International Classification of Disease version 10. OPCS4 refers to Operation/procedure codes version 4. Hospital admissions were defined as cirrhosis morbidity related if any of the above codes were present in any diagnostic or cause of death position. However, the OPCS4:T461 and OPCS4:T462 (codes relating to ascites) codes are exceptions to this rule. Here, these codes were onl…

## Sheet: Table S2
Table S2. Definition of an elevated liver blood test (LBT)
LBT	Elevated LBT threshold
	Basecase		SA1: Elevated LBT >95th percentile		SA2: Upper limit of normal
Bilirubin	>13.9 umol/L		>17.3 umol/L		>16.3 umol/L
ALT	>37.8 U/L		>47.0 U/L		>30.9 U/L
Albumin	<42.0 g/L		<41.0 g/L		<41.2 g/L
ALP	>113 U/L		>125.5 U/L		>121.9 U/L
AST	>34.7 U/L		>40.1 U/L		>34.1 U/L
GGT	>67.0 U/L		>94.7 U/L		>53.2 U/L
PC	<180 109 cells/L		<167.0 109 cells/L		<174.5 109 cells/L
APRI	>0.41		>0.49		>0.40
FIB4	>1.98		>2.29		>2.19
Forns	>5.9		>6.4		>5.5
In basecase analysis, elevated LBT is defined as a value >90th percentile for Bilirubin, ALT, ALP, AST, GGT,APRI and FIB4. For albumin and PC however, where low values are detrimental, an elevated LBT value relates to <10th percentile. In sensitivity analysis 1 (SA1), a stricter threshold was adopted based on the 95th percentile. In sensitivity analysis 2 (SA2), thresholds were defined as the "up…
ALT, alanine aminotransferase; APRI, aspartate aminotransferase ratio; AST, aspartate aminotransferase; FIB4, Fibrosis 4 index; GGT, gamma glutamyl transferase; PC, Platelet count

## Sheet: Table S3
Table S3: participant characteristics in discovery and validation subsets
		Bilirubin			ALT			Albumin			ALP			AST			GGT			PC			APRI			FIB4			Forns
		Discovery	Validation		Discovery	Validation		Discovery	Validation		Discovery	Validation		Discovery	Validation		Discovery	Validation		Discovery	Validation		Discovery	Validation		Discovery	Validation		Discovery	Validation
No		160793	170442		161356	171134		147582	156961		161395	171234		160899	170502		161303	171140		166594	171940		156855	166683		156811	166648		157183	167181
baseline characteristics
Age, years (mean)		57.8	57.2		57.8	57.2		57.8	57.2		57.8	57.2		57.8	57.2		57.8	57.2		57.8	57.2		57.8	57.2		57.8	57.2		57.8	57.2
Male gender, %		46.9	46.5		46.9	46.4		47.3	46.9		46.9	46.5		46.9	46.4		46.9	46.4		46.9	46.5		46.9	46.5		46.9	46.5		46.9	46.5
BMI, median		26.7	26.8		26.7	26.8		26.7	26.8		26.7	26.8		26.7	26.8		26.7	26.8		26.7	26.7		26.7	26.7		26.7	26.7		26.7	26.7
alcohol intake, units per wk, median		9	9		9	9		9	9		9	9		9	9		9	9		9	9		9	9		9	9		9	9
Type 2 diabetes, %		4	3.8		4	3.8		4	3.8		4	3.8		4	3.8		4	3.8		4	3.8		4	3.8		4	3.8		4	3.8
Country	England	99	77.7		99	77.7		98.9	77.7		99	77.7		99	77.7		99	77.7		99	77.9		99	77.9		99	77.7		99	77.7
	Scotland	0	14.7		0	14.7		0.01	14.7		0.01	14.7		0.01	14.7		0.01	14.7		0.01	14.6		0.01	14.7		0.01	14.7		0.01	14.7
	Wales	1	7.5		1	7.6		1.1	7.7		1	7.6		1	7.6		1	7.6		1	7.5		1	7.5		1	7.6		1	7.6
Follow-up
Duration of follow-up, years (mean)		11.6	12.7		11.6	12.7		11.6	12.6		11.6	12.7		11.6	12.7		11.6	12.7		11.6	12.7		11.6	12.7		11.6	12.7		11.6	12.7
No. incident cases of cirrhosis morbidity		823	1041		826	1044		763	956		827	1045		823	1038		812	1036		858	1055		801	1011		800	1011		789	1008

## Sheet: Table S4
Table S4: Number of group A and group B lead loci, by Liver blood test (LBT)
LBT		Group A	Group B	Total
Bilirubin		0	184	184
ALT		6	91	97
Albumin		0	102	102
ALP		2	329	331
AST		7	127	134
GGT		1	244	245
PC		1	456	457
APRI		5	224	229
FIB4		1	283	284
Forns		1	313	314

## Sheet: Table S5
Table S5: Lead loci identified in GWAS on Bilirubin
Variant information								Bilirubin GWAS			Cirrhosis morbidity risk				Group A vs Group B
SNP	CHR	BP	Alt allele	Ref allele	MAF	Gene	Annotation	BETA	Direction	P	HR	Direction	P (two tail)	P (one tail)	FDR 10%
rs6741180	2	113844384	A	G	0.3873	IL1F10(dist=10957),IL1RN(dist=31086)	intergenic	-0.004038	-	5.476e-12	0.870117	+	0.00674746	0.00337373	B
rs112506672	2	233983930	G	C	0.04654	INPP5D	intronic	-0.009712	-	5.53e-13	0.72959	+	0.0185637	0.00928183	B
rs10882141	10	94844084	G	A	0.4646	CYP26A1(dist=6443),MYOF(dist=222102)	intergenic	-0.004126	-	7.64e-13	0.890487	+	0.0197372	0.0098686	B
9:91392686_TTC_T	9	91392686	T	TTC	0.04905	MIR4289(dist=31866),C9orf47(dist=213090)	intergenic	0.008128	+	4.662e-10	1.2463	+	0.0312498	0.0156249	B
rs538168989	2	234865974	C	A	0.01073	TRPM8	intronic	0.0307	+	1.097e-28	1.51673	+	0.0320189	0.0160095	B
rs4820268	22	37469591	G	A	0.4616	TMPRSS6	exonic	-0.004321	-	4.893e-14	0.900396	+	0.0346789	0.0173394	B
rs149077146	2	234791758	G	A	0.01029	MSL3P1(dist=14703),TRPM8(dist=34285)	intergenic	-0.01916	-	3.441e-12	0.498778	+	0.0374983	0.0187492	B
rs11636087	15	63788267	C	T	0.2827	LOC102723344(dist=58532),USP3(dist=8443)	intergenic	0.003908	+	1.337e-09	1.11021	+	0.0539267	0.0269633	B
rs11682757	2	234880602	C	T	0.03232	TRPM8	intronic	-0.01578	-	5.473e-23	0.737921	+	0.0547154	0.0273577	B
rs1101559	6	127047683	T	C	0.4754	MIR588(dist=241824),RSPO3(dist=392365)	intergenic	0.003395	+	3.742e-09	1.09001	+	0.0822418	0.0411209	B
rs34082659	2	234676409	T	C	0.01323	UGT1A1,UGT1A10,UGT1A3,UGT1A4,UGT1A5,UGT1A6,UGT1A7,UGT1A8,UGT1A9	intronic	0.0445	+	6.678e-70	1.36383	+	0.0980246	0.0490123	B
rs111570261	2	235006189	T	C	0.01827	SPP2(dist=20413),LINC01891(dist=347045)	intergenic	0.01263	+	1.979e-09	1.29043	+	0.111756	0.0558779	B
rs149131245	2	234725994	C	G	0.01003	MROH2A	intronic	-0.0203	-	4.876e-13	0.63003	+	0.126753	0.0633763	B
rs58542926	19	19379549	T	C	0.0742	TM6SF2	exonic	0.005969	+	2.899e-08	1.13662	+	0.145431	0.0727153	B
rs11894379	2	234606161	A	T	0.01571	UGT1A10,UGT1A6,UGT1A7,UGT1A8,UGT1A9	intronic	-0.04528	-	6.001e-80	0.703835	+	0.150241	0.0751203	B
rs12474441	2	234678668	G	T	0.01821	UGT1A1,UGT1A10,UGT1A3,UGT1A4,UGT1A5,UGT1A6,UGT1A7,UGT1A8,UGT1A9	intronic	-0.0332	-	6.829e-56	0.743006	+	0.157512	0.078756	B
rs62192764	2	234440780	T	G	0.2058	USP40	intronic	-0.03397	-	0	0.917073	+	0.163287	0.0816433	B
rs17862876	2	234657512	T	G	0.01702	UGT1A10,UGT1A3,UGT1A4,UGT1A5,UGT1A6,UGT1A7,UGT1A8,UGT1A9	intronic	0.09346	+	0	1.25581	+	0.174943	0.0874716	B
rs17330253	12	21330211	G	A	0.02765	SLCO1B1	intronic	-0.0248	-	2.752e-48	0.805279	+	0.181417	0.0907085	B
rs1800961	20	43042364	T	C	0.03026	HNF4A	exonic	0.01136	+	4.748e-12	1.18916	+	0.18395	0.0919751	B
rs11824092	11	13346294	T	C	0.3646	ARNTL	intronic	0.00368	+	1.32e-09	1.07036	+	0.189455	0.0947277	B
rs776238836	2	234251727	G	GTTTTT	0.08178	SAG	intronic	0.04581	+	0	1.11638	+	0.204372	0.102186	B
rs17674149	12	20985229	G	A	0.02191	SLCO1B3	intronic	0.01534	+	8.354e-14	1.22225	+	0.21101	0.105505	B
rs17863781	2	234596515	G	C	0.02335	UGT1A10,UGT1A7,UGT1A8,UGT1A9	intronic	0.09736	+	0	1.19999	+	0.21383	0.106915	B
rs111226561	2	234998635	T	C	0.01073	SPP2(dist=12859),LINC01891(dist=354599)	intergenic	-0.01642	-	2.077e-09	0.707894	+	0.215032	0.107516	B
rs2807835	1	220971048	T	G	0.2946	2001-03-01	intronic	0.003828	+	9.757e-10	1.06662	+	0.225729	0.112865	B
rs1580064	2	234562491	T	C	0.07863	UGT1A10,UGT1A8	intronic	-0.04762	-	0	0.889737	+	0.226193	0.113097	B
rs116009877	6	25715657	A	G	0.06463	SCGN(dist=13649),HIST1H2AA(dist=10634)	intergenic	0.008576	+	1.006e-13	1.12089	+	0.228412	0.114206	B
rs60697520	2	234937605	T	G	0.2159	TRPM8(dist=9439),SPP2(dist=21741)	intergenic	0.01411	+	1.55e-85	1.07283	+	0.244599	0.122299	B
rs17863786	2	234607863	G	A	0.02484	UGT1A10,UGT1A6,UGT1A7,UGT1A8,UGT1A9	intronic	-0.04641	-	5.751e-142	0.819142	+	0.249269	0.124635	B
rs157594	19	45425175	T	G	0.3757	APOC1(dist=2569),APOC1P1(dist=4885)	intergenic	-0.00378	-	1.581e-09	0.94025	+	0.255107	0.127553	B
rs705764	1	202278708	G	A	0.3859	LGR6	intronic	-0.003514	-	2.665e-09	0.943394	+	0.256854	0.128427	B
1:247604371_ATTCC_A	1	247604371	ATTCC	A	0.208	NLRP3	intronic	0.004507	+	3.696e-10	1.07003	+	0.263442	0.131721	B
rs149459064	2	234482520	A	G	0.01079	USP40(dist=8284),UGT1A8(dist=43771)	intergenic	0.07475	+	3.996e-166	1.25781	+	0.274616	0.137308	B
rs11045451	12	20916046	A	G	0.3479	SLCO1C1(dist=9726),SLCO1B3(dist=47592)	intergenic	0.01063	+	3.767e-68	1.05763	+	0.281921	0.14096	B
rs139830948	2	234168066	A	T	0.02357	ATG16L1	intronic	0.03798	+	2.044e-91	1.16514	+	0.310283	0.155141	B
rs11897336	2	234148943	A	C	0.03212	INPP5D(dist=32394),ATG16L1(dist=11274)	intergenic	-0.03406	-	6.332e-91	0.856574	+	0.318391	0.159195	B
rs6749421	2	234895673	G	A	0.3388	TRPM8	intronic	-0.01028	-	7.453e-64	0.949461	+	0.326316	0.163158	B
rs4143452	7	17410930	C	T	0.2331	AHR(dist=25155),KCCAT333(dist=3611)	intergenic	0.004428	+	6.139e-11	1.05611	+	0.341698	0.170849	B
rs34087988	2	234762946	G	C	0.03356	HJURP	intronic	0.04247	+	7.868e-163	1.12612	+	0.350699	0.175349	B
rs489429	8	41626954	C	T	0.1339	ANK1	intronic	-0.004711	-	2.438e-08	0.933986	+	0.360275	0.180138	B
rs17863814	2	234718864	A	G	0.1892	MROH2A	intronic	-0.007934	-	2.24e-26	0.943253	+	0.374613	0.187307	B
rs566095779	2	234337520	G	T	0.02088	DGKD	intronic	-0.01244	-	7.978e-09	0.85428	+	0.434737	0.217368	B
rs11695333	2	234224390	T	C	0.0159	SAG	intronic	0.01482	+	5.036e-11	1.15219	+	0.435373	0.217686	B
2:233670153_ATCTG_A	2	233670153	A	ATCTG	0.04008	GIGYF2	intronic	0.009941	+	1.629e-11	1.09956	+	0.435589	0.217794	B
rs1860162	2	234910974	T	C	0.02307	TRPM8	intronic	-0.01853	-	7.861e-24	0.878248	+	0.44095	0.220475	B
rs11045417	12	20881762	G	A	0.3419	SLCO1C1	intronic	0.00576	+	9.835e-22	1.03863	+	0.462179	0.231089	B
rs62192912	2	234144942	T	C	0.2907	INPP5D(dist=28393),ATG16L1(dist=15275)	intergenic	-0.0277	-	0	0.962279	+	0.485876	0.242938	B
rs117552525	12	21085911	A	G	0.03003	SLCO1B3(dist=16068),SLCO1B7(dist=82719)	intergenic	0.009804	+	2.826e-09	1.09909	+	0.490423	0.245212	B
rs514230	1	234858597	A	T	0.4715	LOC101927787(dist=61927),LINC01132(dist=1192)	intergenic	-0.003132	-	4.713e-08	0.96749	+	0.503815	0.251908	B
rs250940	2	234999374	C	G	0.4786	SPP2(dist=13598),LINC01891(dist=353860)	intergenic	-0.004826	-	1.064e-16	0.968774	+	0.527237	0.263619	B
rs964184	11	116648917	G	C	0.1377	ZPR1(NM_001317086:c.*724G>C,NM_003904:c.*724G>C)	UTR3	0.005516	+	6.099e-11	1.04032	+	0.581075	0.290537	B
rs75460349	1	27180088	C	A	0.02185	ZDHHC18	intronic	0.0151	+	2.521e-15	1.08783	+	0.594526	0.297263	B
rs116241540	2	234898763	A	G	0.01782	TRPM8	intronic	-0.01785	-	2.618e-17	0.905348	+	0.601734	0.300867	B
rs137883879	12	21190317	G	A	0.0248	SLCO1B7	intronic	-0.01044	-	2.066e-08	0.917963	+	0.607299	0.303649	B
rs10841766	12	21385248	A	G	0.1808	SLCO1B1	intronic	-0.01103	-	7.062e-51	0.969098	+	0.62329	0.311645	B
rs74964662	12	21766390	G	A	0.03138	GYS2(dist=8609),LDHB(dist=21886)	intergenic	0.009691	+	1.358e-09	1.06653	+	0.629441	0.314721	B
rs115629217	2	235004760	A	G	0.01668	SPP2(dist=18984),LINC01891(dist=348474)	intergenic	-0.01663	-	2.637e-14	0.91583	+	0.656387	0.328194	B
rs2375279	1	25541931	T	C	0.1479	MIR4425(dist=191854),SYF2(dist=6836)	intergenic	-0.005158	-	1.082e-10	0.96961	+	0.657625	0.328813	B
rs2361502	2	234698790	C	T	0.2895	MROH2A	intronic	0.08793	+	0	1.02397	+	0.66187	0.330935	B
rs12479045	2	234673588	C	G	0.05888	UGT1A1,UGT1A10,UGT1A3,UGT1A4,UGT1A5,UGT1A6,UGT1A7,UGT1A8,UGT1A9	intronic	-0.01421	-	1.828e-29	0.954083	+	0.67144	0.33572	B
rs7767008	6	28630793	G	T	0.2912	LINC00533(dist=8541),LINC01623(dist=196609)	intergenic	-0.005712	-	1.451e-19	0.977189	+	0.672774	0.336387	B
rs111907794	2	234883531	G	C	0.01072	TRPM8	intronic	0.03479	+	6.066e-34	1.10355	+	0.678002	0.339001	B
rs10740131	10	65271488	T	A	0.4712	JMJD1C	intronic	-0.00649	-	1.803e-29	0.979651	+	0.678264	0.339132	B
rs17868350	2	234702520	T	C	0.06775	MROH2A	intronic	-0.04357	-	4.007e-306	0.959005	+	0.681024	0.340512	B
2:235040581_CTG_C	2	235040581	C	CTG	0.08347	SPP2(dist=54805),LINC01891(dist=312651)	intergenic	-0.006524	-	1.631e-09	0.963222	+	0.693849	0.346924	B
rs547587127	12	112761777	T	C	0.3942	HECTD4	intronic	-0.003727	-	1.316e-09	0.979881	+	0.698236	0.349118	B
rs201152353	11	100484910	TA	T	0.09972	CNTN5(dist=255294),LOC100128386(dist=69982)	intergenic	0.005478	+	1.413e-08	1.03137	+	0.70654	0.35327	B
rs138187520	2	233985059	C	T	0.04313	INPP5D	intronic	0.0117	+	5.542e-16	1.0445	+	0.719697	0.359848	B
rs17864702	2	234653039	T	C	0.01575	UGT1A10,UGT1A3,UGT1A4,UGT1A5,UGT1A6,UGT1A7,UGT1A8,UGT1A9	intronic	-0.03903	-	2.59e-68	0.94371	+	0.76943	0.384715	B
2:234089864_GT_G	2	234089864	G	GT	0.06397	INPP5D	intronic	0.00778	+	8.354e-11	1.03024	+	0.77051	0.385255	B
rs61921468	12	22030617	A	G	0.06007	ABCC9	intronic	-0.006531	-	3.406e-08	0.97593	+	0.813511	0.406756	B
rs140594952	19	17258614	GCTT	G	0.384	MYO9B	intronic	-0.003634	-	3.458e-09	0.987832	+	0.817763	0.408881	B
rs17864771	2	234903755	G	T	0.02282	TRPM8	intronic	0.01055	+	3.085e-08	1.0347	+	0.833256	0.416628	B
rs2045940	12	21520098	C	T	0.2088	IAPP,SLCO1A2	intronic	-0.004776	-	2.769e-11	0.988129	+	0.846877	0.423438	B
rs340005	15	60878030	G	A	0.3768	RORA-AS1	ncRNA_intronic	0.003798	+	1.152e-10	1.00969	+	0.849064	0.424532	B
rs3809272	12	111800258	A	G	0.3005	FAM109A(NM_001177997:c.*224C>T,NM_144671:c.*224C>T,NM_001177996:c.*224C>T)	UTR3	-0.00462	-	1.056e-13	0.991118	+	0.867717	0.433858	B
rs4410790	7	17284577	T	C	0.3783	AGR3(dist=362964),AHR(dist=53699)	intergenic	0.005027	+	2.972e-17	1.00804	+	0.87579	0.437895	B
rs9288677	2	233884226	A	G	0.2751	LOC101928881(dist=3631),NEU2(dist=13156)	intergenic	0.004069	+	2.488e-10	1.00847	+	0.878693	0.439347	B
rs75130623	2	234630477	T	C	0.01225	UGT1A10,UGT1A4,UGT1A5,UGT1A6,UGT1A7,UGT1A8,UGT1A9	intronic	-0.04148	-	4.787e-60	0.967909	+	0.881949	0.440975	B
rs34265667	8	41542093	A	G	0.03301	ANK1	exonic	0.01162	+	1.436e-13	1.01869	+	0.889893	0.444947	B
rs7766106	6	127455138	T	C	0.4896	RSPO3	intronic	0.00346	+	1.562e-09	1.0067	+	0.892344	0.446172	B
rs183108121	2	234310599	G	C	0.01075	DGKD	intronic	-0.03864	-	5.589e-45	0.985528	+	0.950953	0.475476	B
rs116698763	2	234885110	A	G	0.01388	TRPM8	intronic	-0.01805	-	3.566e-14	0.988018	+	0.95341	0.476705	B
rs12426931	12	21241382	T	C	0.132	SLCO1B7	intronic	-0.007782	-	1.26e-19	0.998842	+	0.987397	0.493698	B
rs55696093	7	21605973	G	A	0.2126	DNAH11	intronic	0.004534	+	6.297e-11	0.99928	+	0.990385	0.504807	B
rs72867545	6	43102226	G	A	0.1776	PTK7	intronic	0.004074	+	4.685e-08	0.998782	+	0.984903	0.507548	B
rs1047891	2	211540507	A	C	0.3155	CPS1	exonic	0.004468	+	3.831e-13	0.997548	+	0.963094	0.518453	B
rs146347826	2	234948587	A	G	0.01574	TRPM8(dist=20421),SPP2(dist=10759)	intergenic	-0.01273	-	2.08e-08	1.01018	+	0.958302	0.520849	B
rs142654722	12	20981897	GTAATCAATA	G	0.4194	SLCO1B3	intronic	0.004489	+	1.286e-14	0.99729	+	0.956896	0.521552	B
rs7295541	12	21203658	A	T	0.05126	SLCO1B7	intronic	-0.007568	-	2.877e-09	1.01022	+	0.92631	0.536845	B
rs774103570	2	235191265	T	TACATTCACATTGTTGGGAAACCCAC	0.2541	SPP2(dist=205489),LINC01891(dist=161944)	intergenic	-0.004737	-	2.246e-12	1.00575	+	0.921052	0.539474	B
rs35402046	6	26099472	A	G	0.1242	HFE(dist=4003),HIST1H4C(dist=4704)	intergenic	-0.005246	-	9.967e-10	1.00748	+	0.919667	0.540167	B
rs429216	17	76126204	G	T	0.1523	TMC6	intronic	-0.005377	-	1.977e-11	1.00769	+	0.911384	0.544308	B
rs72997616	11	75474195	A	C	0.0945	LOC283214	ncRNA_intronic	0.006798	+	6.845e-12	0.988693	+	0.894914	0.552543	B
rs76384978	2	234139631	G	A	0.01491	INPP5D(dist=23082),ATG16L1(dist=20586)	intergenic	0.01895	+	1.472e-14	0.971531	+	0.892929	0.553535	B
rs150491876	2	234288902	C	G	0.01224	DGKD	intronic	0.02262	+	7.171e-18	0.964718	+	0.876337	0.561831	B
rs35442355	6	27607111	TA	T	0.1969	ZNF184(dist=166214),LINC01012(dist=54703)	intergenic	-0.004614	-	1.441e-10	1.01048	+	0.866389	0.566805	B
rs543070800	12	21065824	C	T	0.02252	SLCO1B3	intronic	0.01396	+	1.525e-13	0.969463	+	0.850014	0.574993	B
rs75921557	10	122886458	A	G	0.07377	WDR11(dist=217420),FGFR2(dist=351386)	intergenic	-0.007406	-	4.497e-11	1.01862	+	0.847525	0.576238	B
rs3792095	2	234238949	A	G	0.06258	SAG	intronic	0.04546	+	0	0.979156	+	0.83689	0.581555	B
rs2302154	2	234763137	C	T	0.0618	HJURP	exonic	0.01116	+	3.009e-21	0.978203	+	0.82996	0.58502	B
rs79913681	2	234584108	G	C	0.01896	UGT1A10,UGT1A8,UGT1A9	intronic	0.08397	+	0	0.954972	+	0.805828	0.597086	B
8:42414450_TAA_T	8	42414450	TAA	T	0.3848	SMIM19(dist=6310),CHRNB3(dist=138069)	intergenic	-0.003389	-	7.63e-09	1.01313	+	0.795837	0.602081	B
rs111215115	2	233859897	G	A	0.1563	NGEF	intronic	0.006452	+	4.702e-16	0.981581	+	0.788328	0.605836	B
rs111289824	12	20996289	G	A	0.03218	SLCO1B3	intronic	-0.01433	-	7.181e-20	1.04164	+	0.758117	0.620941	B
rs56771264	12	20864861	G	C	0.05622	SLCO1C1	intronic	0.008652	+	2.29e-11	0.965283	+	0.755713	0.622143	B
2:234644514_CAG_C	2	234644514	C	CAG	0.04873	UGT1A10,UGT1A3,UGT1A4,UGT1A5,UGT1A6,UGT1A7,UGT1A8,UGT1A9	intronic	-0.05179	-	0	1.03566	+	0.752149	0.623926	B
rs17862882	2	234682496	A	C	0.01813	UGT1A1,UGT1A10,UGT1A3,UGT1A4,UGT1A5,UGT1A6,UGT1A7,UGT1A8,UGT1A9(dist=545)	downstream	-0.04465	-	9.358e-99	1.06768	+	0.710046	0.644977	B
12:21179383_CA_C	12	21179383	C	CA	0.01145	SLCO1B7	intronic	-0.03571	-	3.21e-42	1.08501	+	0.704163	0.647918	B
rs13416957	2	233554465	T	C	0.0966	EFHD1(dist=6974),GIGYF2(dist=7550)	intergenic	0.006325	+	6.282e-11	0.967573	+	0.696016	0.651992	B
rs550737930	2	234078601	G	A	0.01264	INPP5D	intronic	0.01924	+	2.085e-13	0.903963	+	0.671011	0.664495	B
rs80217779	2	233764422	T	TCA	0.3182	NGEF	intronic	-0.004121	-	7.225e-11	1.02336	+	0.669072	0.665464	B
rs11550699	2	233537125	G	A	0.3754	EFHD1	exonic	-0.004397	-	1.118e-13	1.02262	+	0.659751	0.670125	B
rs35475316	2	234679456	T	A	0.03862	UGT1A1,UGT1A10,UGT1A3,UGT1A4,UGT1A5,UGT1A6,UGT1A7,UGT1A8,UGT1A9	intronic	0.09327	+	0	0.944124	+	0.657621	0.67119	B
rs147968659	17	57593504	GT	G	0.11	LINC01476	ncRNA_intronic	-0.00513	-	2.779e-08	1.03614	+	0.652466	0.673767	B
rs115611858	2	234485387	C	G	0.0327	USP40(dist=11151),UGT1A8(dist=40904)	intergenic	-0.04387	-	5.332e-161	1.06491	+	0.643556	0.678222	B
2:234094212_TG_T	2	234094212	T	TG	0.01894	INPP5D	intronic	-0.01319	-	1.795e-10	1.0825	+	0.641932	0.679034	B
rs540222140	2	234886725	CT	C	0.06505	TRPM8	intronic	0.01673	+	1.613e-42	0.94936	+	0.631569	0.684215	B
rs758790136	2	234239125	C	T	0.01304	SAG	intronic	0.02713	+	6.236e-27	0.889097	+	0.610798	0.694601	B
rs144392947	2	234559421	T	C	0.01396	UGT1A10,UGT1A8	intronic	-0.03954	-	5.894e-62	1.10836	+	0.59639	0.701805	B
rs10210101	2	234131780	C	T	0.03708	INPP5D(dist=15231),ATG16L1(dist=28437)	intergenic	0.01107	+	1.272e-13	0.928933	+	0.579502	0.710249	B
rs117151426	12	21060608	C	A	0.01747	SLCO1B3	intronic	-0.01658	-	1.091e-13	1.10838	+	0.576292	0.711854	B
rs17868337	2	234639656	A	G	0.02246	UGT1A10,UGT1A3,UGT1A4,UGT1A5,UGT1A6,UGT1A7,UGT1A8,UGT1A9	intronic	-0.0385	-	1.471e-91	1.09694	+	0.554655	0.722672	B
rs150266178	12	21158963	T	C	0.02935	SLCO1B3(dist=89120),SLCO1B7(dist=9667)	intergenic	0.03075	+	7.168e-75	0.913892	+	0.55155	0.724225	B
rs17864757	2	234887528	A	G	0.1053	TRPM8	intronic	0.01932	+	5.714e-95	0.948994	+	0.52324	0.73838	B
rs2968478	16	88858646	T	G	0.4112	PIEZO1(dist=7018),CDT1(dist=11540)	intergenic	0.003997	+	3.498e-11	0.967293	+	0.522085	0.738958	B
rs12618259	2	234506921	T	A	0.2331	USP40(dist=32685),UGT1A8(dist=19370)	intergenic	-0.04333	-	0	1.03796	+	0.520885	0.739557	B
rs10153240	17	66433456	G	C	0.496	PRKAR1A,WIPI1	intronic	0.003512	+	1.035e-09	0.968062	+	0.514066	0.742967	B
rs213548	2	234741443	A	G	0.3677	MROH2A	intronic	-0.01279	-	2.481e-103	1.03534	+	0.494381	0.75281	B
12:21151193_AT_A	12	21151193	AT	A	0.06388	SLCO1B3(dist=81350),SLCO1B7(dist=17437)	intergenic	-0.00898	-	2.428e-14	1.06963	+	0.493687	0.753156	B
rs191645270	2	234089465	A	G	0.01363	INPP5D	intronic	0.02335	+	3.677e-22	0.844794	+	0.453619	0.77319	B
rs622954	2	234763225	C	T	0.1515	HJURP(dist=13)	upstream	0.01336	+	8.403e-63	0.947594	+	0.443074	0.778463	B
rs76153913	11	2936322	A	G	0.0211	SLC22A18	intronic	0.01089	+	1.759e-08	0.868587	+	0.429276	0.785362	B
rs62192896	2	234108175	G	C	0.0357	INPP5D	intronic	-0.01413	-	2.622e-20	1.10532	+	0.425917	0.787042	B
rs362538	6	29510630	C	G	0.09268	LINC01015(dist=9285),UBD(dist=12759)	intergenic	0.005406	+	1.955e-08	0.934096	+	0.423798	0.788101	B
rs687339	3	135932359	C	T	0.2291	MSL2(dist=17671),PCCB(dist=36808)	intergenic	0.008591	+	3.027e-36	0.952863	+	0.417551	0.791225	B
rs12683737	9	94094104	T	C	0.1932	AUH	intronic	0.005378	+	2.069e-13	0.948952	+	0.413684	0.793158	B
rs11046232	12	22061687	T	A	0.0435	ABCC9	intronic	0.009112	+	2.789e-11	0.899642	+	0.393355	0.803323	B
2:234633606_GCCGAGGTTGGCGGAT_G	2	234633606	G	GCCGAGGTTGGCGGAT	0.0169	UGT1A10,UGT1A4,UGT1A5,UGT1A6,UGT1A7,UGT1A8,UGT1A9	intronic	0.1056	+	0	0.830901	+	0.379191	0.810404	B
rs4456702	2	234711200	T	C	0.02382	MROH2A	intronic	-0.0218	-	7.482e-31	1.15458	+	0.343213	0.828394	B
rs6532796	4	100042242	A	G	0.2862	LOC100507053	ncRNA_intronic	0.003544	+	1.813e-08	0.949153	+	0.341128	0.829436	B
rs55683548	2	234346004	A	G	0.02818	DGKD	intronic	0.07089	+	0	0.859558	+	0.333635	0.833183	B
rs62192905	2	234136755	A	G	0.05246	INPP5D(dist=20206),ATG16L1(dist=23462)	intergenic	-0.00854	-	7.196e-12	1.10504	+	0.331113	0.834443	B
rs555099891	2	234536294	T	C	0.01362	UGT1A8	intronic	-0.0361	-	3.815e-50	1.20489	+	0.328904	0.835548	B
rs35915288	2	234123140	C	T	0.07624	INPP5D(dist=6591),ATG16L1(dist=37077)	intergenic	-0.007361	-	1.22e-11	1.09256	+	0.326198	0.836901	B
rs10199994	2	234138714	C	G	0.4342	INPP5D(dist=22165),ATG16L1(dist=21503)	intergenic	0.005001	+	4.141e-18	0.950788	+	0.310932	0.844534	B
rs112715011	2	233979178	G	A	0.02174	INPP5D	intronic	0.01659	+	1.516e-16	0.822892	+	0.306307	0.846847	B
rs112704675	12	21498926	T	C	0.07983	SLCO1A2	intronic	0.00699	+	1.652e-11	0.908618	+	0.301845	0.849077	B
rs11680332	2	234939481	G	A	0.373	TRPM8(dist=11315),SPP2(dist=19865)	intergenic	-0.006129	-	4.064e-24	1.0564	+	0.290737	0.854631	B
rs35982395	2	234078140	T	C	0.03084	INPP5D	intronic	-0.0133	-	2.872e-16	1.14983	+	0.286779	0.85661	B
rs10175949	2	234712921	G	A	0.124	MROH2A	intronic	0.03391	+	0	0.918825	+	0.2729	0.86355	B
rs6755193	2	234701822	G	A	0.3288	MROH2A	intronic	-0.009309	-	1.825e-53	1.05846	+	0.271378	0.864311	B
2:233966331_AT_A	2	233966331	A	AT	0.02949	INPP5D	intronic	0.01384	+	9.688e-16	0.833806	+	0.261964	0.869018	B
rs76310728	12	21523090	C	G	0.01028	IAPP,SLCO1A2	intronic	0.02103	+	1.664e-13	0.721994	+	0.260224	0.869888	B
rs3130295	6	32193219	T	C	0.2305	NOTCH4(dist=1375),LOC101929163(dist=29731)	intergenic	-0.004863	-	1.015e-12	1.06958	+	0.245481	0.877259	B
rs450244	11	2940492	T	C	0.0884	SLC22A18	intronic	0.008623	+	9.85e-18	0.899517	+	0.242399	0.878801	B
rs17863834	2	234802870	A	G	0.01083	MSL3P1(dist=25815),TRPM8(dist=23173)	intergenic	-0.02419	-	1.594e-19	1.2711	+	0.242059	0.878971	B
rs10490011	2	234842708	T	C	0.01058	TRPM8	intronic	0.01779	+	7.827e-11	0.716967	+	0.231767	0.884116	B
rs111946010	2	234081237	C	T	0.01013	INPP5D	intronic	0.0173	+	1.15e-08	0.683687	+	0.230673	0.884664	B
rs17476364	10	71094504	C	T	0.1039	HK1	intronic	0.01258	+	3.418e-43	0.906094	+	0.227297	0.886351	B
rs62576344	9	137268915	T	C	0.2195	RXRA	intronic	-0.004241	-	1.269e-09	1.07548	+	0.216568	0.891716	B
rs112570954	2	234716027	A	T	0.06922	MROH2A	intronic	-0.02908	-	2.321e-153	1.12376	+	0.200317	0.899842	B
rs1611583	6	29850963	G	A	0.2013	HCP5B(dist=9403),HLA-H(dist=4387)	intergenic	-0.00453	-	8.076e-10	1.08665	+	0.180698	0.909651	B
rs857725	1	158607935	G	T	0.2632	SPTA1	exonic	-0.004461	-	5.756e-12	1.07642	+	0.179879	0.91006	B
rs12992045	2	235008171	G	T	0.06271	SPP2(dist=22395),LINC01891(dist=345063)	intergenic	-0.01242	-	3.729e-26	1.1374	+	0.176281	0.911859	B
rs72679504	14	50960170	A	C	0.03856	MAP4K5	intronic	0.008417	+	1.142e-08	0.822671	+	0.162018	0.918991	B
rs80115468	12	21671107	G	A	0.07242	GOLT1B(NM_016072:c.*2466A>G)	UTR3	0.008807	+	2.138e-15	0.86534	+	0.155123	0.922438	B
rs55917507	2	234503528	C	G	0.051	USP40(dist=29292),UGT1A8(dist=22763)	intergenic	-0.06154	-	0	1.1625	+	0.14685	0.926575	B
rs2307789	4	88039461	C	CAT	0.38	AFF1	intronic	0.003812	+	1.839e-10	0.927145	+	0.145813	0.927094	B
rs11563124	2	234908169	G	A	0.03684	TRPM8	intronic	-0.01443	-	2.015e-21	1.19559	+	0.142357	0.928822	B
rs10770693	12	20825208	A	C	0.4573	PDE3A	intronic	-0.00413	-	5.824e-12	1.0779	+	0.139959	0.930021	B
rs28900987	2	234784159	C	T	0.02989	MSL3P1(dist=7104),TRPM8(dist=41884)	intergenic	0.0103	+	4.083e-10	0.780014	+	0.120565	0.939717	B
rs3134943	6	32147761	T	C	0.1452	RNF5P1	ncRNA_intronic	0.004974	+	6.633e-10	0.89181	+	0.113016	0.943492	B
rs17419676	12	21724980	G	A	0.1804	GYS2	intronic	-0.004133	-	4.267e-08	1.10536	+	0.111466	0.944267	B
rs116537496	2	234126551	T	C	0.01817	INPP5D(dist=10002),ATG16L1(dist=33666)	intergenic	0.02422	+	2.489e-31	0.684601	+	0.0778863	0.961057	B
rs10841579	12	20786107	G	A	0.3557	PDE3A	intronic	0.003478	+	1.344e-08	0.905063	+	0.06236	0.96882	B
rs146720730	2	234114275	C	T	0.01808	INPP5D	intronic	-0.01271	-	1.863e-09	1.34529	+	0.0604742	0.969763	B
rs2032451	6	26092170	T	G	0.147	HFE	intronic	0.006968	+	2.64e-18	0.862352	+	0.0411373	0.979431	B
rs4149083	12	21380630	T	A	0.1557	SLCO1B1	intronic	0.02903	+	3.563e-304	0.856939	+	0.0295522	0.985224	B
rs886400	6	31113276	G	A	0.3769	CCHCR1	intronic	0.003827	+	8.149e-11	0.888971	+	0.0223752	0.988812	B
rs12471240	2	233864627	C	G	0.1709	NGEF	intronic	-0.006308	-	1.939e-16	1.15879	+	0.0198104	0.990095	B
rs35481789	2	233956418	T	C	0.2842	INPP5D	intronic	-0.004889	-	4.168e-14	1.13985	+	0.015902	0.992049	B
rs114099762	2	234407420	C	G	0.02654	USP40	intronic	0.07008	+	0	0.621912	+	0.0142793	0.99286	B

## Sheet: Table S6
Table S6: Lead loci identified in GWAS on ALT
Variant information								ALT GWAS			Cirrhosis morbidity risk				Group A vs Group B
SNP	CHR	BP	Alt allele	Ref allele	MAF	Gene	Annotation	BETA	Direction	P	HR	Direction	P (two tail)	P (one tail)	FDR 10%
rs738408	22	44324730	T	C	0.2163	PNPLA3	exonic	0.02036	+	5.754e-144	1.47754	+	4.6264e-13	2.3132e-13	A
rs186242105	22	44389342	G	C	0.01029	SAMM50	intronic	0.01868	+	5.58e-09	1.86502	+	0.000506811	0.000253406	A
rs28929474	14	94844947	T	C	0.01885	SERPINA1	exonic	0.02502	+	1.154e-27	1.60877	+	0.000539124	0.000269562	A
rs79564131	22	44371007	C	G	0.01245	SAMM50	intronic	0.02078	+	4.612e-13	1.64303	+	0.00321865	0.00160933	A
rs55709272	2	113867288	C	T	0.4361	IL1F10(dist=33861),IL1RN(dist=8182)	intergenic	-0.003797	-	1.284e-08	0.875171	-	0.00795652	0.00397826	A
rs368556713	7	87005287	C	CT	0.2328	CROT	intronic	-0.006551	-	2.382e-16	0.850547	-	0.00966666	0.00483333	A
rs61414222	8	126637664	C	T	0.2124	TRIB1(dist=187017),LINC00861(dist=297103)	intergenic	0.004738	+	1.594e-08	1.15735	+	0.0145164	0.00725819	B
rs2954021	8	126482077	A	G	0.4936	TRIB1(dist=31430),LINC00861(dist=452690)	intergenic	0.008849	+	7.069e-41	1.12478	+	0.0173654	0.00868272	B
rs3936511	5	55860781	G	A	0.1887	C5orf67	intronic	0.004839	+	8.103e-09	1.14991	+	0.0198731	0.00993656	B
16:53822169_AT_A	16	53822169	A	AT	0.3444	FTO	intronic	0.004787	+	8.142e-12	1.11835	+	0.0300177	0.0150089	B
rs11763	15	40327698	G	C	0.1782	EIF2AK4(NM_001013703:c.*413C>G)	UTR3	0.005208	+	1.341e-09	1.13607	+	0.0392131	0.0196066	B
rs28383233	6	32584153	G	A	0.4239	HLA-DRB1(dist=26540),HLA-DQA1(dist=21030)	intergenic	-0.004884	-	2.868e-13	0.904765	-	0.0471041	0.023552	B
rs2642438	1	220970028	A	G	0.2912	2001-03-01	exonic	-0.006511	-	1.864e-19	0.9007	-	0.0576236	0.0288118	B
rs9953884	18	56093448	A	C	0.2278	NEDD4L(dist=24676),MIR122(dist=24858)	intergenic	0.008709	+	2.628e-27	1.11266	+	0.0671785	0.0335893	B
rs10157379	1	247605599	C	T	0.3746	NLRP3	intronic	0.004026	+	4.119e-09	1.09669	+	0.0680737	0.0340369	B
rs429358	19	45411941	C	T	0.1541	APOE	exonic	-0.007641	-	4.92e-17	0.888669	-	0.0970985	0.0485492	B
rs142777617	22	44387381	G	C	0.01383	SAMM50	intronic	0.01775	+	1.075e-10	1.33214	+	0.108152	0.0540762	B
rs767003551	14	103879798	C	CTG	0.126	MARK3	intronic	-0.005712	-	1.128e-08	0.890074	-	0.134678	0.0673391	B
rs58542926	19	19379549	T	C	0.0742	TM6SF2	exonic	0.01626	+	2.602e-39	1.13227	+	0.157756	0.0788778	B
rs481206	11	72497462	T	C	0.3386	STARD10	intronic	0.004592	+	4.158e-11	1.07437	+	0.163261	0.0816303	B
rs3758394	10	101654696	T	C	0.4323	DNMBP	intronic	0.004884	+	4.107e-13	1.07093	+	0.170015	0.0850073	B
rs11169572	12	51216890	C	T	0.409	ATF1(dist=1947),TMPRSS12(dist=19811)	intergenic	-0.004321	-	1.653e-10	0.933155	-	0.172829	0.0864147	B
rs35742417	6	7247344	A	C	0.1796	RREB1	exonic	-0.004847	-	1.041e-08	0.916177	-	0.177701	0.0888505	B
rs10022237	4	88228228	T	C	0.4768	HSD17B13	intronic	-0.007729	-	3.469e-31	0.937449	-	0.195286	0.097643	B
rs556794281	22	44354356	CTT	C	0.1037	SAMM50	intronic	-0.006905	-	1.207e-09	0.8946	-	0.21043	0.105215	B
rs2943648	2	227100490	A	G	0.3495	LOC646736(dist=55712),MIR5702(dist=422936)	intergenic	-0.006076	-	1.348e-18	0.936868	-	0.210777	0.105388	B
rs6460047	7	73042443	C	T	0.2064	MLXIPL(dist=3573),VPS37D(dist=39731)	intergenic	0.004761	+	5.488e-09	1.07766	+	0.211151	0.105575	B
rs2460045	11	93778635	G	T	0.4096	HEPHL1	intronic	0.003869	+	7.921e-09	1.063	+	0.219412	0.109706	B
rs142004400	14	50829560	C	A	0.03298	CDKL1	intronic	-0.01041	-	1.198e-08	0.84458	-	0.253291	0.126645	B
rs36079122	12	122504220	C	T	0.473	LOC100506691	ncRNA_intronic	-0.004855	-	2.401e-13	0.945599	-	0.258236	0.129118	B
rs10787429	10	113949664	T	C	0.2682	GPAM(dist=6127),TECTB(dist=93750)	intergenic	0.006394	+	6.167e-18	1.06298	+	0.263346	0.131673	B
rs187429064	19	19380513	G	A	0.01066	TM6SF2	exonic	0.02208	+	1.863e-12	1.26352	+	0.264874	0.132437	B
rs6668850	1	150521099	T	A	0.01452	ADAMTSL4(dist=746)	upstream	-0.01762	-	5.053e-11	0.780331	-	0.27089	0.135445	B
rs2274933	20	60897488	A	G	0.2163	LAMA5	exonic	0.004886	+	1.209e-09	1.06288	+	0.299125	0.149562	B
rs146860861	10	101647113	A	G	0.05611	DNMBP	intronic	-0.01496	-	1.857e-25	0.902763	-	0.361562	0.180781	B
rs10733608	9	117148430	T	G	0.4838	AKNA	intronic	-0.009941	-	6.544e-50	0.957447	-	0.384949	0.192475	B
rs142628019	12	123850999	C	CAAAAACA	0.2469	SBNO1(dist=1243),KMT5A(dist=17657)	intergenic	-0.004411	-	1.52e-08	0.951875	-	0.401766	0.200883	B
rs41318029	10	101590486	A	G	0.01646	ABCC2	exonic	0.01775	+	9.935e-13	1.14645	+	0.431405	0.215703	B
rs201241015	14	75875245	TA	T	0.02012	LINC01220(dist=112134),JDP2(dist=19264)	intergenic	0.01477	+	4.347e-10	1.1375	+	0.438838	0.219419	B
rs9788910	16	3114472	C	G	0.4664	IL32(dist=841)	upstream	-0.004046	-	2.022e-09	0.962122	-	0.442772	0.221386	B
18:55319030_AT_A	18	55319030	A	AT	0.118	ATP8B1,LOC100505549	intronic	-0.006104	-	1.173e-09	0.943921	-	0.452308	0.226154	B
rs75460349	1	27180088	C	A	0.02185	ZDHHC18	intronic	0.01818	+	1.329e-16	1.112	+	0.496998	0.248499	B
rs4822983	22	29115066	T	C	0.3225	CHEK2	intronic	-0.004636	-	4.319e-11	0.966215	-	0.514712	0.257356	B
rs11480337	20	47366607	TC	T	0.4294	PREX1	intronic	-0.00379	-	1.347e-08	0.968107	-	0.514985	0.257493	B
rs67829898	4	88183823	C	T	0.4822	KLHL8(dist=42063),MIR5705(dist=37824)	intergenic	-0.003967	-	2.33e-09	0.969216	-	0.52715	0.263575	B
rs2955194	8	145988907	T	G	0.4842	ZNF251(dist=7937),ZNF34(dist=8702)	intergenic	-0.005529	-	5.949e-17	0.970067	-	0.537985	0.268992	B
1:16506926_CAA_C	1	16506926	CAA	C	0.3767	EPHA2(dist=24322),ARHGEF19(dist=17423)	intergenic	-0.005947	-	2.352e-18	0.969642	-	0.544741	0.27237	B
rs1291921	3	136036226	A	G	0.2707	PCCB	intronic	-0.005145	-	5.32e-12	0.968475	-	0.5678	0.2839	B
rs9388766	6	130354855	T	C	0.3052	L3MBTL3	intronic	-0.004377	-	1.102e-09	0.969973	-	0.571534	0.285767	B
rs273504	19	18215247	G	A	0.4203	MAST3	intronic	0.004628	+	4.82e-12	1.02801	+	0.57949	0.289745	B
rs1129186	6	42932202	C	T	0.4596	PEX6	exonic	0.003706	+	2.272e-08	1.02684	+	0.592253	0.296127	B
rs598711	12	111973140	G	A	0.2031	ATXN2	intronic	-0.00583	-	1.622e-12	0.96863	-	0.608198	0.304099	B
rs10075805	5	31021358	G	A	0.2746	LOC105374704(dist=1139148),CDH6(dist=172404)	intergenic	-0.00485	-	3.479e-11	0.973494	-	0.625501	0.312751	B
rs6931763	6	30311932	C	A	0.1348	TRIM39-RPP21	intronic	0.006118	+	4.292e-10	1.03174	+	0.665251	0.332625	B
rs4841132	8	9183596	A	G	0.0919	LOC157273	ncRNA_exonic	0.009391	+	1.938e-16	1.03121	+	0.715758	0.357879	B
rs132631	22	36542194	A	C	0.1615	APOL3	intronic	-0.008014	-	1.301e-19	0.984412	-	0.812983	0.406492	B
rs4547811	4	146794621	C	T	0.1692	ZNF827	intronic	0.009344	+	8.45e-26	1.0154	+	0.817281	0.40864	B
rs10762767	10	79645070	A	C	0.3368	DLG5	intronic	0.005944	+	1.459e-17	1.0108	+	0.836151	0.418075	B
rs1801689	17	64210580	C	A	0.02958	APOH	exonic	0.01258	+	1.153e-10	1.0247	+	0.865002	0.432501	B
rs144023644	9	117137363	T	C	0.0143	AKNA	intronic	0.01516	+	3.565e-08	1.03384	+	0.868841	0.434421	B
rs4573621	10	113987548	G	A	0.1801	GPAM(dist=44011),TECTB(dist=55866)	intergenic	-0.005261	-	1.142e-09	0.990177	-	0.878304	0.439152	B
rs112574791	8	145730221	A	G	0.01219	GPT	exonic	-0.03679	-	4.736e-37	0.969577	-	0.888191	0.444096	B
rs10841520	12	20586395	T	C	0.1921	PDE3A	intronic	-0.004916	-	5.505e-09	0.992785	-	0.908622	0.454311	B
rs142451335	1	2175553	T	C	0.07156	SKI	intronic	0.007301	+	1.115e-08	1.00005	+	0.999612	0.499806	B
rs17138478	17	36073320	A	C	0.1291	HNF1B	intronic	-0.005948	-	1.695e-09	1.00218	+	0.976359	0.51182	B
rs527210	9	136146431	T	C	0.3206	ABO	intronic	0.005194	+	3.668e-13	0.99773	-	0.965993	0.517003	B
3:12156642_CAT_C	3	12156642	C	CAT	0.06221	SYN2	intronic	-0.009643	-	8.022e-13	1.00867	+	0.931192	0.534404	B
rs16920014	11	93926457	G	T	0.04592	PANX1(dist=11320),IZUMO1R(dist=112346)	intergenic	-0.008829	-	4.362e-08	1.01332	+	0.911945	0.544028	B
rs910869	20	33292777	T	C	0.3893	TP53INP2	intronic	0.004225	+	4.456e-10	0.992522	-	0.882126	0.558937	B
15:60887884_GA_G	15	60887884	GA	G	0.3812	RORA-AS1	ncRNA_intronic	-0.003879	-	1.672e-08	1.00873	+	0.864986	0.567507	B
rs12370648	12	24107397	A	G	0.2676	SOX5	intronic	0.004106	+	3.813e-08	0.990129	-	0.85903	0.570485	B
rs554634240	12	57045286	AT	A	0.2708	ATP5B(dist=5434),PTGES3(dist=11839)	intergenic	-0.004481	-	1.469e-09	1.01116	+	0.840621	0.57969	B
rs11667314	19	41340983	T	C	0.3382	CYP2T1P(dist=23978),CYP2A6(dist=8460)	intergenic	-0.003831	-	4.411e-08	1.01208	+	0.817662	0.591169	B
rs9913936	17	70074148	T	C	0.3278	LINC02097,SOX9-AS1	ncRNA_intronic	-0.004574	-	1.194e-10	1.01499	+	0.77793	0.611035	B
rs138436783	11	93862685	G	A	0.01684	PANX1	intronic	0.01503	+	2.659e-09	0.946254	-	0.77633	0.611835	B
rs61804205	1	161653737	C	T	0.102	RPL31P11	ncRNA_exonic	0.00878	+	2.435e-16	0.972163	-	0.726789	0.636605	B
rs13055114	22	38607394	C	T	0.462	MAFF	intronic	-0.004467	-	1.591e-11	1.01909	+	0.70116	0.64942	B
rs4973550	2	233517701	G	T	0.3942	EFHD1	intronic	-0.007219	-	2.421e-26	1.02053	+	0.688682	0.655659	B
rs77707292	18	56099855	C	T	0.07885	NEDD4L(dist=31083),MIR122(dist=18451)	intergenic	-0.00881	-	6.32e-13	1.038	+	0.678376	0.660812	B
rs138052038	10	102036049	GTCTCCCTCTCCA	G	0.4385	BLOC1S2	intronic	-0.01077	-	1.373e-57	1.02553	+	0.61635	0.691825	B
rs10160353	11	93902945	A	G	0.1176	PANX1	intronic	-0.01268	-	6.844e-35	1.0449	+	0.560652	0.719674	B
rs28650012	16	80497341	G	C	0.2715	LOC102724084	ncRNA_intronic	0.004411	+	2.467e-09	0.965704	-	0.530399	0.7348	B
rs12591553	15	73993755	A	G	0.4885	CD276	intronic	0.00419	+	2.612e-10	0.96771	-	0.505775	0.747113	B
rs55931203	17	65854602	T	C	0.1815	BPTF	intronic	0.005559	+	1.573e-10	0.955524	-	0.491393	0.754304	B
rs117643180	17	7185779	A	C	0.02404	SLC2A4	intronic	0.0125	+	2.622e-09	0.891906	-	0.490954	0.754523	B
rs190388559	10	101720960	C	G	0.07185	DNMBP	intronic	0.007161	+	3.172e-08	0.93158	-	0.477285	0.761358	B
rs3103310	3	12473045	G	A	0.236	PPARG	intronic	0.004873	+	1.414e-09	0.951517	-	0.413855	0.793073	B
rs72814208	10	70995625	A	G	0.1373	HKDC1	intronic	-0.005411	-	1.455e-08	1.06017	+	0.402898	0.798551	B
rs4251692	8	145737285	C	T	0.01985	RECQL4	intronic	-0.01599	-	1.447e-11	1.15232	+	0.388621	0.80569	B
rs217184	16	72105965	C	T	0.19	HPR	intronic	-0.005568	-	2.433e-11	1.05508	+	0.381082	0.809459	B
rs10908454	1	155066416	A	G	0.471	EFNA3(dist=6402),EFNA1(dist=33933)	intergenic	-0.005041	-	2.52e-14	1.04976	+	0.325255	0.837373	B
rs4074793	5	52193125	G	A	0.0739	ITGA1	intronic	0.006824	+	4.704e-08	0.90229	-	0.289995	0.855002	B
rs79287178	3	172294500	A	G	0.02445	LINC02068	ncRNA_intronic	-0.01979	-	1.355e-20	1.17365	+	0.27522	0.86239	B
rs1050556	6	31324586	C	T	0.4961	HLA-B	exonic	0.005077	+	2.472e-13	0.934578	-	0.191878	0.904061	B
rs901759	8	144488744	T	C	0.4322	RHPN1(dist=22354),MAFA-AS1(dist=11105)	intergenic	-0.003986	-	5.147e-09	1.08077	+	0.121483	0.939259	B
rs13276026	8	10609955	G	A	0.4296	LOC102723313	ncRNA_intronic	0.004269	+	2.264e-10	0.915539	-	0.0814283	0.959286	B
rs76926608	1	219704939	A	G	0.02697	LOC102723886	ncRNA_intronic	0.01093	+	4.021e-08	0.720971	-	0.0596695	0.970165	B

## Sheet: Table S7
Table S7: Lead loci identified in GWAS on Albumin
Variant information								Albumin GWAS			Cirrhosis morbidity risk				Group A vs Group B
SNP	CHR	BP	Alt allele	Ref allele	MAF	Nearest gene	Annotation	BETA	Direction	P	HR	Direction	P (two tail)	P (one tail)	FDR 10%
rs537596349	12	57753833	A	T	0.12	R3HDM2	intronic	-0.0008486	-	3.964e-09	1.17264	+	0.0349662	0.0174831	B
rs17580	14	94847262	A	T	0.04537	SERPINA1	exonic	0.002391	+	9.348e-30	0.766766	+	0.0455598	0.0227799	B
rs1887340	6	33730095	T	C	0.2355	IP6K3(dist=15333),LEMD2(dist=8895)	intergenic	0.0006138	+	1.913e-08	0.895743	+	0.0791587	0.0395793	B
rs11850226	14	94785630	T	A	0.4546	SERPINA6	intronic	-0.0007709	-	1.932e-16	1.08363	+	0.12391	0.0619552	B
rs2820465	1	219675209	G	T	0.4087	LOC102723886	ncRNA_intronic	-0.0006371	-	8.387e-12	1.07731	+	0.15045	0.0752252	B
2:27748992_AT_A	2	27748992	AT	A	0.3777	GCKR(dist=2442),C2orf16(dist=50397)	intergenic	0.00152	+	4.928e-57	0.928171	+	0.165687	0.0828436	B
rs35659598	1	154992244	G	GA	0.444	DCST2	intronic	-0.0005149	-	4.896e-08	1.07077	+	0.194182	0.0970912	B
rs2498328	4	3519617	G	C	0.197	LRPAP1	intronic	-0.0006246	-	4.938e-08	1.08113	+	0.212421	0.106211	B
rs28364531	15	42701374	T	C	0.01708	CAPN3	intronic	0.002229	+	1.014e-10	0.765138	+	0.222711	0.111356	B
rs139900206	20	43525483	TTA	T	0.1221	YWHAB	intronic	-0.0009349	-	3.848e-11	1.09786	+	0.223855	0.111927	B
rs1203109	4	3455362	C	T	0.2217	HGFAC(dist=4140),DOK7(dist=9671)	intergenic	0.0007416	+	3.483e-11	0.926034	+	0.2286	0.1143	B
rs872926	15	78351044	A	G	0.1998	TBC1D2B	intronic	-0.0008541	-	4.763e-14	1.07677	+	0.232017	0.116009	B
19:7223973_TTTG_T	19	7223973	T	TTTG	0.4115	INSR	intronic	0.000524	+	2.599e-08	0.938763	+	0.233752	0.116876	B
rs59485108	1	66128211	CT	C	0.3771	LEPR(dist=25035),PDE4B(dist=129982)	intergenic	0.0006913	+	3.263e-13	0.938993	+	0.238462	0.119231	B
rs3216823	4	3450541	GC	G	0.04027	HGFAC	intronic	0.001552	+	5.473e-11	0.85311	+	0.264914	0.132457	B
rs13016086	2	28315770	C	T	0.1126	BABAM2	intronic	-0.0008027	-	1.64e-08	1.08869	+	0.269773	0.134886	B
rs369982190	18	60223041	CA	C	0.2135	ZCCHC2	intronic	0.000633	+	1.745e-08	0.936178	+	0.304386	0.152193	B
rs115946508	7	150497496	A	C	0.1068	TMEM176B(NM_001101312:c.-3839G>T,NM_001101314:c.-3839G>T,NM_001101311:c.-3839G>T)	UTR5	0.001433	+	1.983e-22	0.917404	+	0.310726	0.155363	B
rs537080	11	118826045	C	T	0.1795	UPK2(dist=963)	upstream	0.0006725	+	1.795e-08	0.938564	+	0.349362	0.174681	B
rs56406311	3	156795408	T	C	0.3831	LEKR1(dist=31490),LINC00880(dist=4048)	intergenic	0.000623	+	4.368e-11	0.954402	+	0.377519	0.18876	B
rs4970834	1	109814880	T	C	0.1853	CELSR2	intronic	-0.0006576	-	3.511e-08	1.05853	+	0.384151	0.192075	B
rs157936	7	130585623	G	T	0.3023	LINC-PINT	ncRNA_intronic	-0.0005859	-	5.462e-09	1.04672	+	0.411599	0.2058	B
rs6437257	2	242276441	G	A	0.3601	2002-09-01	intronic	-0.0006047	-	2.298e-10	1.04293	+	0.427411	0.213705	B
rs34060476	7	73037956	G	A	0.1313	MLXIPL	intronic	-0.0007607	-	1.947e-08	1.05628	+	0.460294	0.230147	B
rs28583655	17	7444206	A	G	0.1145	POLR2A(dist=26271),TNFSF12(dist=8169)	intergenic	0.0009404	+	7.389e-11	0.943192	+	0.479376	0.239688	B
rs77849807	4	26152727	G	A	0.01488	SMIM20(dist=221226),RBPJ(dist=168605)	intergenic	0.002715	+	1.052e-13	0.857717	+	0.485332	0.242666	B
rs731839	19	33899065	G	A	0.3416	PEPD	intronic	0.0008175	+	3.747e-17	0.963846	+	0.499662	0.249831	B
rs6735387	2	178636698	A	C	0.485	PDE11A	intronic	-0.0005382	-	6.67e-09	1.03406	+	0.519075	0.259537	B
rs11881404	19	36021193	A	G	0.3733	SBSN(dist=1940),GAPDHS(dist=3121)	intergenic	0.0005338	+	1.952e-08	0.966239	+	0.519754	0.259877	B
rs150650934	17	66834159	C	CA	0.198	LINC01482(dist=158412),ABCA8(dist=29268)	intergenic	0.0007012	+	1.752e-09	0.959119	+	0.52426	0.26213	B
rs7918084	10	94429467	C	T	0.4429	KIF11(dist=14315),HHEX(dist=20214)	intergenic	0.0005369	+	6.664e-09	0.96881	+	0.539568	0.269784	B
rs144097185	19	50228700	G	A	0.01192	CPT1C(dist=11712),TSKS(dist=14311)	intergenic	0.002989	+	3.144e-12	0.859258	+	0.558458	0.279229	B
rs577721086	6	127440047	C	T	0.04584	RSPO3(dist=1)	upstream	0.001173	+	3.481e-08	0.931568	+	0.564651	0.282325	B
rs77542162	17	67081278	G	A	0.02156	ABCA6	exonic	-0.004667	-	8.988e-52	1.09631	+	0.57702	0.28851	B
rs4431850	1	221020514	G	T	0.2485	HLX-AS1	ncRNA_intronic	0.0006312	+	2.408e-09	0.970355	+	0.613559	0.306779	B
rs12646808	4	3249828	C	T	0.3388	MSANTD1	intronic	0.0005904	+	2.305e-09	0.979659	+	0.712576	0.356288	B
rs9987289	8	9183358	A	G	0.09333	LOC157273	ncRNA_intronic	-0.00149	-	4.734e-21	1.03157	+	0.722629	0.361315	B
rs35323359	19	38810391	A	G	0.04606	KCNK6(dist=93)	upstream	-0.001263	-	3.587e-09	1.03814	+	0.750197	0.375098	B
rs150388848	19	4361656	T	C	0.01574	SH3GL1	exonic	0.001926	+	4.01e-08	0.945274	+	0.780496	0.390248	B
rs13107325	4	103188709	T	C	0.07169	SLC39A8	exonic	-0.001268	-	4.528e-13	1.02666	+	0.78545	0.392725	B
rs1980618	14	94852423	A	T	0.3548	SERPINA1	intronic	-0.0006982	-	7.169e-13	1.01424	+	0.793991	0.396995	B
rs12463356	19	50217136	T	G	0.2103	CPT1C(dist=148)	downstream	0.0006501	+	1.024e-08	0.983545	+	0.794601	0.3973	B
rs530112143	6	30990954	AAAGT	A	0.141	MUC22	intronic	-0.0007857	-	1.445e-08	1.01722	+	0.825337	0.412668	B
rs199568962	5	75709445	T	TGG	0.4972	IQGAP2	intronic	-0.0005035	-	4.574e-08	1.01032	+	0.841495	0.420748	B
10:65158772_AAAG_A	10	65158772	A	AAAG	0.4691	JMJD1C	intronic	-0.0005937	-	1.136e-10	1.00873	+	0.865806	0.432903	B
rs10783792	12	56958673	T	A	0.1619	RBMS2	intronic	0.0009207	+	1.276e-13	0.988787	+	0.871444	0.435722	B
rs11771944	7	150487153	A	G	0.4029	GIMAP1-GIMAP5(dist=46416),TMEM176B(dist=1223)	intergenic	0.0005315	+	1.473e-08	0.992201	+	0.881501	0.44075	B
rs11846959	14	94846316	A	G	0.2578	SERPINA1	intronic	-0.001069	-	2.907e-24	1.00494	+	0.933137	0.466568	B
rs11589479	1	155033308	A	G	0.1615	ADAM15	exonic	0.001159	+	1.163e-20	0.995251	+	0.945422	0.472711	B
rs2227827	5	76019044	T	C	0.04535	F2R	intronic	-0.001409	-	5.452e-11	1.00747	+	0.950296	0.475148	B
rs149131600	19	35549122	T	C	0.1681	HPN	intronic	0.001943	+	2.309e-58	0.995965	+	0.952247	0.476123	B
rs28719751	14	105976621	C	T	0.2449	C14orf80(dist=11036),TMEM121(dist=16319)	intergenic	-0.000838	-	5.259e-15	1.00137	+	0.98175	0.490875	B
rs28688002	1	196634467	A	T	0.2265	CFH	intronic	0.0007115	+	1.001e-10	0.999226	+	0.98997	0.494985	B
rs139974673	15	44027885	C	T	0.02479	CATSPER2P1(dist=261)	downstream	0.003749	+	1.491e-37	0.998154	+	0.991028	0.495514	B
17:43758116_AAAAG_A	17	43758116	A	AAAAG	0.1921	LINC02210-CRHR1	intronic	-0.0008382	-	9.417e-13	0.999958	+	0.999486	0.500257	B
22:38169184_GTGGTTGGT_G	22	38169184	G	GTGGTTGGT	0.1414	TRIOBP	intronic	0.0007375	+	3.502e-08	1.00146	+	0.984438	0.507781	B
rs1346022	11	10599968	C	T	0.1185	MRVI1-AS1	ncRNA_intronic	0.0007979	+	1.265e-08	1.01323	+	0.865825	0.567087	B
1:16504694_CTT_C	1	16504694	CTT	C	0.3894	EPHA2(dist=22090),ARHGEF19(dist=19655)	intergenic	-0.000698	-	1.574e-12	0.989318	+	0.845277	0.577362	B
rs72699855	14	93105953	C	G	0.1857	RIN3	intronic	0.000734	+	3.944e-10	1.0137	+	0.834767	0.582616	B
rs3859570	19	18510925	C	T	0.4243	LRRC25(dist=2510),SSBP4(dist=19221)	intergenic	-0.0007015	-	2.808e-13	0.988387	+	0.82784	0.58608	B
5:72231073_CG_C	5	72231073	CG	C	0.4695	TNPO1(dist=20858),FCHO2(dist=20735)	intergenic	0.001126	+	3.42e-34	1.01275	+	0.805671	0.597165	B
rs140105410	19	35544552	A	G	0.02357	HPN	intronic	-0.002602	-	4.011e-18	0.954132	+	0.78387	0.608065	B
rs4752832	11	47423553	A	G	0.3238	MIR4487(dist=960)	downstream	-0.0007884	-	9.277e-16	0.984871	+	0.781812	0.609094	B
rs13282633	8	6646876	C	T	0.3577	AGPAT5(dist=27855),XKR5(dist=19165)	intergenic	0.0005421	+	1.874e-08	1.01498	+	0.78177	0.609115	B
rs145532912	3	48571578	C	T	0.01661	PFKFB4	intronic	0.002652	+	7.06e-14	1.05598	+	0.77875	0.610625	B
rs140011902	19	50026735	A	G	0.01024	FCGRT	intronic	-0.005717	-	2.016e-37	0.927438	+	0.772035	0.613983	B
rs141722749	20	46848922	T	C	0.01797	LINC01522(dist=230061),LINC00494(dist=139732)	intergenic	0.002031	+	1.385e-08	1.05954	+	0.765643	0.617179	B
rs11012732	10	21830104	G	A	0.3267	MLLT10	intronic	-0.0007508	-	1.474e-14	0.982433	+	0.745533	0.627233	B
rs2113943	15	60895636	G	A	0.3962	RORA-AS1	ncRNA_intronic	0.0007483	+	1.544e-15	1.02078	+	0.694185	0.652908	B
rs13108218	4	3443931	A	G	0.3866	HGFAC	intronic	0.001031	+	5.534e-27	1.0235	+	0.663096	0.668452	B
rs11078597	17	1618363	C	T	0.1905	MIR22HG	ncRNA_intronic	0.001409	+	2.503e-33	1.02909	+	0.658397	0.670801	B
rs17228328	4	157723807	A	T	0.1537	PDGFC	intronic	-0.0007138	-	1.96e-08	0.963979	+	0.608166	0.695917	B
rs71377264	17	40299170	A	G	0.1374	RAB5C	intronic	-0.0009742	-	9.783e-13	0.960098	+	0.603484	0.698258	B
rs73597479	19	35545385	T	C	0.03731	HPN	intronic	-0.002836	-	3.59e-31	0.926862	+	0.590006	0.704997	B
rs150783681	4	74256021	C	G	0.01983	ANKRD17(dist=131506),ALB(dist=13935)	intergenic	-0.002817	-	3.946e-18	0.902165	+	0.589437	0.705282	B
rs71586027	1	154582754	TATCTC	T	0.4729	ADAR	intronic	0.0005213	+	1.318e-08	1.0332	+	0.523865	0.738068	B
rs113886122	19	50044741	G	C	0.1584	RCN3	intronic	-0.001677	-	7.349e-40	0.954084	+	0.514071	0.742965	B
rs1196855	12	105577048	T	C	0.4678	APPL2	intronic	0.0005471	+	3.025e-09	1.03647	+	0.485764	0.757118	B
rs34701431	14	95038260	C	T	0.1088	SERPINA4(dist=2010),SERPINA5(dist=9446)	intergenic	0.0008983	+	1.777e-09	1.05892	+	0.483195	0.758402	B
rs538478	11	118925341	A	G	0.4438	HYOU1	exonic	-0.0006398	-	4.288e-12	0.962804	+	0.463355	0.768322	B
rs774147821	1	39915369	A	AT	0.1923	MACF1	intronic	-0.000684	-	1.469e-08	0.945665	+	0.411686	0.794157	B
19:35561389_AT_A	19	35561389	A	AT	0.07315	HPN-AS1	ncRNA_intronic	-0.001086	-	7.276e-10	0.916945	+	0.395441	0.802279	B
rs775873727	2	102088980	GAGTGGCCTAT	G	0.368	RFX8	intronic	0.0006737	+	7.427e-12	1.04896	+	0.377224	0.811388	B
rs12881869	14	50923249	T	C	0.06779	MAP4K5	exonic	-0.001312	-	1.438e-13	0.903181	+	0.327149	0.836425	B
rs369988499	7	17927476	G	GA	0.4893	SNX13	intronic	0.0006449	+	5.417e-12	1.05452	+	0.307408	0.846296	B
rs1264459	6	30455920	G	A	0.1714	TRIM39-RPP21(dist=141285),HLA-E(dist=1263)	intergenic	-0.0007053	-	5.119e-09	0.921965	+	0.241025	0.879487	B
rs6671847	1	161478810	G	A	0.4968	FCGR2A	intronic	-0.0005772	-	5.029e-10	0.93862	+	0.221274	0.889363	B
rs150350500	3	49625933	C	A	0.01187	BSN	intronic	0.002835	+	8.963e-12	1.3023	+	0.199838	0.900081	B
rs138827072	19	50063770	CG	C	0.1179	NOSIP	intronic	-0.001655	-	5.328e-31	0.898666	+	0.198898	0.900551	B
rs778380010	2	227105752	AAGG	A	0.351	LOC646736(dist=60974),MIR5702(dist=417674)	intergenic	-0.0005469	-	1.258e-08	0.929889	+	0.180669	0.909666	B
rs6693993	1	178531554	G	C	0.4716	C1orf220(dist=13530),MIR4424(dist=115330)	intergenic	-0.0007106	-	1.03e-14	0.931817	+	0.169511	0.915245	B
rs1801282	3	12393125	G	C	0.117	PPARG	exonic	-0.001253	-	6.805e-19	0.887805	+	0.149349	0.925325	B
3:50856216_ATTGT_A	3	50856216	A	ATTGT	0.01435	DOCK3	intronic	0.002337	+	9.104e-09	1.3501	+	0.130087	0.934956	B
rs17389465	12	25414408	A	T	0.06832	KRAS(dist=10543),LMNTD1(dist=214608)	intergenic	-0.0009893	-	3.628e-08	0.837957	+	0.102208	0.948896	B
rs142385484	19	50016759	T	C	0.1384	FCGRT	intronic	0.001669	+	3.903e-36	1.13065	+	0.0846401	0.95768	B
rs257030	5	123061600	A	C	0.4869	CSNK1G3(dist=108862),LINC01170(dist=333887)	intergenic	0.0005496	+	2.526e-09	1.09749	+	0.0717566	0.964122	B
rs7607980	2	165551201	C	T	0.1199	COBLL1	exonic	-0.0009137	-	9.628e-11	0.86029	+	0.0713424	0.964329	B
rs74599168	11	122599663	T	C	0.07412	UBASH3B	intronic	0.0009528	+	3.291e-08	1.20192	+	0.039049	0.980476	B
rs56188865	1	247606276	C	T	0.3765	NLRP3	intronic	0.0005496	+	8.617e-09	1.11476	+	0.0389141	0.980543	B
rs549278687	11	10173922	A	AC	0.4562	SBF2	intronic	-0.0005183	-	2.565e-08	0.889987	+	0.0262728	0.986864	B
rs28601761	8	126500031	G	C	0.4099	TRIB1(dist=49384),LINC00861(dist=434736)	intergenic	-0.0005838	-	8.579e-10	0.873514	+	0.0125655	0.993717	B
rs28929474	14	94844947	T	C	0.01885	SERPINA1	exonic	0.006522	+	1.503e-92	1.58813	+	0.00133263	0.999334	B

## Sheet: Table S8
Table S8: Lead loci identified in GWAS on ALP
Variant information								ALP GWAS			Cirrhosis morbidity risk				Group A vs Group B
SNP	CHR	BP	Alt allele	Ref allele	MAF	Gene	Annotation	BETA	Direction	P	HR	Direction	P (two tail)	P (one tail)	FDR 10%
rs74320203	1	20921903	G	A	0.05998	CDA	intronic	0.005626	+	3.151e-10	1.43573	+	6.44552e-05	3.22276e-05	A
rs28929474	14	94844947	T	C	0.01885	SERPINA1	exonic	0.01294	+	4.285e-19	1.60806	+	0.000545253	0.000272626	A
rs3753781	1	22212485	G	A	0.1424	HSPG2	intronic	0.007678	+	3.824e-38	1.21319	+	0.00330313	0.00165157	B
8:9195240_TTC_T	8	9195240	T	TTC	0.2444	LOC157273(dist=2650),TNKS(dist=218203)	intergenic	-0.003236	-	6.123e-11	0.84	-	0.00446265	0.00223133	B
rs62317541	4	69317873	A	G	0.3108	TMPRSS11E	intronic	-0.003319	-	4.995e-13	0.86408	-	0.00855865	0.00427933	B
rs28601761	8	126500031	G	C	0.4099	TRIB1(dist=49384),LINC00861(dist=434736)	intergenic	-0.008604	-	1.915e-88	0.880204	-	0.0140987	0.00704936	B
rs11773928	8	9547083	A	C	0.06362	TNKS	intronic	0.004859	+	3.17e-08	1.23411	+	0.0271088	0.0135544	B
rs190325102	1	21721339	A	G	0.01108	ECE1(dist=49305),NBPF3(dist=45244)	intergenic	0.01551	+	7.874e-16	1.49745	+	0.0312324	0.0156162	B
rs441177	8	9170929	T	G	0.1784	LOC101929128(dist=110563),LOC157273(dist=11632)	intergenic	0.003271	+	4.35e-09	1.14506	+	0.0328198	0.0164099	B
rs174566	11	61592362	G	A	0.3454	FADS2	intronic	0.005124	+	9.61e-32	1.11261	+	0.03661	0.018305	B
rs4309483	18	56085917	A	C	0.2472	NEDD4L(dist=17145),MIR122(dist=32389)	intergenic	0.003862	+	2.969e-15	1.12071	+	0.0427162	0.0213581	B
rs138755321	9	104321574	A	G	0.01858	RNF20	intronic	0.016	+	2.944e-26	1.35675	+	0.0479195	0.0239598	B
rs13216709	6	25403327	A	T	0.2857	CARMIL1	intronic	-0.002699	-	1.427e-08	0.891507	-	0.048713	0.0243565	B
rs752993538	7	96135291	TTGTCAA	T	0.3322	SEM1	intronic	0.002526	+	1.083e-08	1.10511	+	0.0524963	0.0262481	B
rs1318175	15	58586129	T	C	0.1565	AQP9(dist=108019),LIPC(dist=138046)	intergenic	0.003546	+	4.998e-10	1.13365	+	0.0525897	0.0262948	B
rs2642438	1	220970028	A	G	0.2912	2001-03-01	exonic	-0.003504	-	1.428e-14	0.899198	-	0.0536817	0.0268408	B
1:21902748_ATGGATGGATGGATGGG_A	1	21902748	ATGGATGGATGGATGGG	A	0.3029	ALPL	intronic	0.01264	+	4.479e-166	1.10699	+	0.0572465	0.0286233	B
rs469882	1	91530432	C	A	0.1919	ZNF644(dist=42620),HFM1(dist=195891)	intergenic	0.003135	+	2.135e-09	1.12035	+	0.0584139	0.029207	B
rs8177374	11	126162843	T	C	0.159	TIRAP	exonic	-0.003616	-	1.229e-10	0.877867	-	0.0606447	0.0303223	B
rs10157126	1	21973835	C	T	0.1785	RAP1GAP	intronic	-0.009287	-	3.134e-63	0.880856	-	0.063282	0.031641	B
rs72722680	8	126536579	G	T	0.04316	TRIB1(dist=85932),LINC00861(dist=398188)	intergenic	-0.005597	-	2.625e-08	0.786607	-	0.0703383	0.0351691	B
rs768202369	9	104220374	CACGA	C	0.3244	ALDOB(dist=22312),TMEM246-AS1(dist=10347)	intergenic	0.00609	+	2.246e-40	1.09718	+	0.0835496	0.0417748	B
rs138762595	4	69519875	A	G	0.01333	UGT2B15	exonic	0.009835	+	3.89e-08	1.36967	+	0.0841568	0.0420784	B
rs183853102	9	136219062	A	T	0.04399	SURF1	intronic	-0.03199	-	8.088e-228	0.802509	-	0.0893377	0.0446689	B
rs12516475	5	36613592	C	A	0.2709	SLC1A3	intronic	-0.002908	-	1.689e-09	0.90645	-	0.0920273	0.0460137	B
rs878312	6	24064224	G	C	0.2394	LOC105374972(dist=1346071),NRSN1(dist=62190)	intergenic	0.005974	+	5.662e-35	1.09815	+	0.0937913	0.0468956	B
rs11389840	10	104295241	CA	C	0.3196	SUFU	intronic	-0.003491	-	1.478e-14	0.913219	-	0.0957582	0.0478791	B
rs76996541	1	22459299	A	G	0.02128	WNT4	intronic	-0.01086	-	8.705e-14	0.718253	-	0.100781	0.0503903	B
rs112345326	1	22151854	A	G	0.01334	HSPG2	intronic	-0.01357	-	1.223e-13	0.647307	-	0.10518	0.0525898	B
rs113578258	1	22174380	C	T	0.01904	HSPG2	intronic	-0.009009	-	1.57e-09	0.72062	-	0.11094	0.0554701	B
rs72779222	9	136347832	C	T	0.06324	SLC2A6(dist=3556),MYMK(dist=31876)	intergenic	0.00822	+	1.308e-21	1.16331	+	0.112487	0.0562433	B
rs75398587	10	103946480	G	C	0.06571	NOLC1(dist=22852),ELOVL3(dist=39555)	intergenic	-0.00959	-	8.278e-32	0.854085	-	0.127928	0.0639642	B
rs2696461	17	44285844	C	T	0.4512	KANSL1	intronic	0.002471	+	8.148e-09	1.07941	+	0.132044	0.0660219	B
rs145983127	1	21821217	T	C	0.01206	NBPF3(dist=9824),ALPL(dist=14634)	intergenic	0.01789	+	2.437e-21	1.33727	+	0.133944	0.0669718	B
rs7027827	9	136031918	A	G	0.1843	GBGT1	intronic	-0.007317	-	8.322e-43	0.907322	-	0.135655	0.0678277	B
rs4655537	1	66058801	A	G	0.3677	LEPR	intronic	0.002531	+	4.664e-09	1.07834	+	0.135854	0.0679269	B
rs12574844	11	126273386	A	G	0.068	ST3GAL4	intronic	-0.01124	-	5.631e-42	0.856084	-	0.137847	0.0689235	B
rs11430198	3	142694718	GT	G	0.3845	PAQR9-AS1	ncRNA_intronic	-0.002436	-	2.228e-08	0.926547	-	0.14001	0.0700052	B
rs112293185	11	126299922	T	C	0.06389	KIRREL3	intronic	-0.005159	-	1.668e-09	0.853325	-	0.143409	0.0717046	B
rs138648748	12	53727511	G	GCTTCCCTCTCTGAACCCCACGTT	0.3068	SP7	intronic	-0.003437	-	2.073e-14	0.924508	-	0.14617	0.0730849	B
rs192447987	1	21757633	A	C	0.01068	ECE1(dist=85599),NBPF3(dist=8950)	intergenic	0.01467	+	2.171e-13	1.3365	+	0.158868	0.0794338	B
rs9424320	1	2344925	C	T	0.1125	PEX10(dist=915)	upstream	-0.003685	-	4.376e-08	0.890948	-	0.163131	0.0815654	B
rs5789178	11	308885	GC	G	0.1879	IFITM2	intronic	0.004921	+	2.66e-19	1.09097	+	0.167452	0.083726	B
10:102111104_GC_G	10	102111104	G	GC	0.4894	SCD	intronic	-0.002493	-	2.235e-09	0.934036	-	0.167678	0.0838389	B
16:53477732_TGGG_T	16	53477732	T	TGGG	0.2986	RBL2	intronic	-0.002745	-	1.315e-09	0.929925	-	0.180689	0.0903443	B
rs2561534	19	41208128	C	T	0.1877	COQ8B	intronic	0.003398	+	3.742e-10	1.08642	+	0.184531	0.0922656	B
rs59383862	2	30888923	T	C	0.04476	LCLAT1(dist=21832),CAPN13(dist=56715)	intergenic	-0.005573	-	3.285e-08	0.842698	-	0.185765	0.0928823	B
rs12049908	11	8919309	A	G	0.1597	ST5	intronic	0.003408	+	3.471e-09	1.09061	+	0.189587	0.0947934	B
rs113177823	3	132217703	A	G	0.0512	DNAJC13	intronic	-0.005448	-	5e-09	0.857744	-	0.193711	0.0968556	B
rs80057852	1	21053295	T	G	0.06774	SH2D5	intronic	0.008224	+	9.748e-24	1.12693	+	0.194028	0.0970138	B
rs3756467	5	36646553	T	A	0.2301	SLC1A3	intronic	0.003465	+	1.588e-12	1.07638	+	0.195542	0.0977708	B
rs2980877	8	126448089	G	C	0.04845	TRIB1	intronic	-0.005761	-	4.085e-09	0.852053	-	0.197228	0.0986142	B
rs41302023	1	21755345	C	T	0.1962	ECE1(dist=83311),NBPF3(dist=11238)	intergenic	0.003041	+	9.742e-09	1.08187	+	0.197988	0.0989939	B
rs6558	16	71962591	C	G	0.1311	IST1(NM_001270976:c.*875G>C,NM_014761:c.*889G>C,NM_001270978:c.*875G>C,NM_001270979:c.*875G>C,NM_001270977:c.*875G>C,NM_001270975:c.*875G>C)	UTR3	0.003745	+	6.854e-10	1.09362	+	0.199165	0.0995827	B
rs80074088	8	119805578	G	T	0.04003	SAMD12-AS1(dist=67272),TNFRSF11B(dist=130218)	intergenic	0.006582	+	3.71e-10	1.16014	+	0.200894	0.100447	B
rs72659192	1	21906604	T	C	0.2092	ALPL(dist=1699),RAP1GAP(dist=16110)	intergenic	0.01768	+	1.505e-268	1.07775	+	0.201477	0.100739	B
rs10916988	1	21759020	G	A	0.3942	ECE1(dist=86986),NBPF3(dist=7563)	intergenic	0.0174	+	0	1.06701	+	0.202442	0.101221	B
rs147329271	6	24184088	T	C	0.01017	DCDC2	intronic	-0.01804	-	1.495e-19	0.719651	-	0.237618	0.118809	B
rs78927282	1	22471231	G	T	0.01983	WNT4(dist=1712),MIR4418(dist=121501)	intergenic	0.00826	+	1.774e-08	1.20741	+	0.239213	0.119606	B
rs2207132	20	39142516	A	G	0.032	LINC01370(dist=505345),MAFB(dist=171972)	intergenic	0.00772	+	1.724e-11	1.16058	+	0.240139	0.120069	B
rs12972970	19	45387596	A	G	0.1419	NECTIN2	intronic	-0.003666	-	6.665e-10	0.920535	-	0.252103	0.126051	B
rs568108528	2	169886547	T	G	0.08421	ABCB11	intronic	0.004436	+	6.094e-09	1.10287	+	0.258501	0.12925	B
rs71370194	19	49195411	T	C	0.1056	SEC1P(dist=9909),FUT2(dist=3817)	intergenic	0.0103	+	4.389e-54	1.08864	+	0.264156	0.132078	B
rs4678914	3	36948417	T	G	0.3609	TRANK1	intronic	0.002443	+	2.303e-08	1.05828	+	0.268924	0.134462	B
rs8736	19	54677189	T	C	0.4356	MBOAT7(NM_024298:c.*549G>A,NM_001146083:c.*549G>A,NM_001146056:c.*549G>A)	UTR3	0.005532	+	2.118e-39	1.05607	+	0.272233	0.136117	B
rs6922558	6	24818365	T	C	0.4404	RIPOR2	intronic	-0.003438	-	3.333e-16	0.946656	-	0.273144	0.136572	B
rs62122399	19	18481945	G	A	0.1311	PGPEP1(dist=1182),GDF15(dist=14825)	intergenic	0.003439	+	2.814e-08	1.08044	+	0.274072	0.137036	B
rs17710	17	7143994	T	A	0.1372	GABARAP(NM_007278:c.*179T>A)	UTR3	-0.007429	-	2.929e-35	0.923555	-	0.275249	0.137625	B
rs78760579	11	134281332	G	T	0.1421	B3GAT1	intronic	0.004095	+	3.565e-12	1.07593	+	0.280841	0.14042	B
rs2242270	8	145662377	C	A	0.4306	TONSL-AS1	ncRNA_exonic	0.0036	+	3.137e-17	1.05303	+	0.30405	0.152025	B
rs782108791	9	136086566	T	TG	0.08256	OBP2B(dist=1929),ABO(dist=43996)	intergenic	0.006271	+	3.326e-16	1.09245	+	0.311755	0.155877	B
rs561227131	11	126196817	CA	C	0.2164	DCPS	intronic	0.004282	+	2.089e-16	1.06343	+	0.312108	0.156054	B
rs73536579	8	10567467	G	T	0.07613	C8orf74(dist=9364),SOX7(dist=13811)	intergenic	-0.004811	-	1.636e-09	0.90619	-	0.317955	0.158977	B
rs76420240	1	21856633	A	G	0.03131	ALPL	intronic	-0.01367	-	5.234e-30	0.858976	-	0.319364	0.159682	B
rs35530564	2	192112050	G	T	0.3231	MYO1B	intronic	0.002437	+	4.573e-08	1.05258	+	0.326196	0.163098	B
rs853778	2	169811224	T	C	0.4572	ABCB11	intronic	-0.002994	-	2.022e-12	0.952302	-	0.33223	0.166115	B
rs6837119	4	111113173	C	T	0.3378	ELOVL6	intronic	-0.002761	-	3.579e-10	0.950732	-	0.335683	0.167842	B
rs602060	9	136000445	A	G	0.4678	RALGDS	intronic	-0.002528	-	2.697e-09	0.953398	-	0.343724	0.171862	B
rs17042000	2	21422928	T	C	0.1936	TDRD15(dist=55690),LINC01822(dist=487378)	intergenic	-0.003102	-	4.859e-09	0.942293	-	0.351651	0.175826	B
rs77105349	12	121937251	C	T	0.08679	KDM2B	intronic	0.004166	+	1.829e-08	1.08177	+	0.354077	0.177039	B
rs12366643	12	53654640	A	T	0.1069	MFSD5(dist=6450),ESPL1(dist=7443)	intergenic	0.003965	+	3.077e-09	1.07218	+	0.36387	0.181935	B
rs33923294	9	136031817	C	G	0.1307	GBGT1	intronic	0.005689	+	5.355e-20	1.06723	+	0.364171	0.182085	B
rs80151542	10	65022766	G	A	0.04101	JMJD1C	intronic	0.00594	+	7.07e-09	1.11047	+	0.365746	0.182873	B
rs142638715	10	113933859	G	GGTGACAACTAT	0.2775	GPAM	intronic	0.003792	+	4.576e-16	1.05042	+	0.367741	0.183871	B
rs1801272	19	41354533	T	A	0.02255	CYP2A6	exonic	0.01257	+	4.065e-20	1.14565	+	0.36897	0.184485	B
rs12736884	1	21725505	C	G	0.04357	ECE1(dist=53471),NBPF3(dist=41078)	intergenic	-0.007139	-	4.071e-12	0.89172	-	0.369687	0.184844	B
rs115276619	1	184865132	A	T	0.01403	FAM129A	intronic	-0.01225	-	1.708e-12	0.818217	-	0.373764	0.186882	B
rs2292318	16	67985706	T	C	0.1238	SLC12A4	intronic	0.004453	+	3.361e-12	1.06607	+	0.386053	0.193027	B
rs73727530	6	24327140	C	T	0.06166	DCDC2	intronic	-0.00693	-	1.013e-15	0.911926	-	0.386367	0.193183	B
rs7531180	1	21969922	A	G	0.1223	RAP1GAP	intronic	0.01247	+	3.159e-86	1.06579	+	0.386581	0.19329	B
rs11757372	6	24319435	T	C	0.02038	DCDC2	intronic	-0.008008	-	2.989e-08	0.853206	-	0.389485	0.194742	B
rs72834417	17	6931823	A	T	0.03921	BCL6B(NM_181844:c.*885T>A)	UTR3	0.005961	+	9.912e-09	1.10333	+	0.403207	0.201603	B
rs62576040	9	136376022	T	C	0.05112	SLC2A6(dist=31746),MYMK(dist=3686)	intergenic	0.01061	+	4.028e-29	1.0937	+	0.409018	0.204509	B
rs9533090	13	42951449	T	C	0.4701	AKAP11(dist=54046),LINC02341(dist=47579)	intergenic	0.005887	+	3.925e-45	1.0415	+	0.410193	0.205097	B
rs6749773	2	48642541	A	G	0.4631	FOXN2(dist=36107),PPP1R21(dist=25367)	intergenic	-0.002494	-	2.763e-09	0.960198	-	0.412433	0.206217	B
rs2037547	3	119544615	T	C	0.2068	GSK3B(NM_002093:c.*1020G>A,NM_001146156:c.*1020G>A)	UTR3	0.00297	+	8.097e-09	1.04934	+	0.4214	0.2107	B
rs72662467	1	22256814	A	G	0.03045	HSPG2	intronic	-0.01163	-	4.162e-23	0.888667	-	0.421499	0.21075	B
rs113395614	6	31977553	T	C	0.01403	TNXB	exonic	0.009492	+	4.767e-08	1.16472	+	0.424222	0.212111	B
rs685523	9	136310908	T	C	0.1051	ADAMTS13	exonic	0.00763	+	8.114e-30	1.06371	+	0.425483	0.212742	B
rs28479961	9	136312074	T	G	0.1802	ADAMTS13	intronic	0.009138	+	1.309e-62	1.05163	+	0.428786	0.214393	B
rs61876261	11	356080	C	T	0.3976	IFITM3(dist=35166),B4GALNT4(dist=13715)	intergenic	-0.003823	-	8.893e-19	0.960881	-	0.434658	0.217329	B
rs7003192	8	9354190	T	C	0.3312	LOC157273(dist=161600),TNKS(dist=59255)	intergenic	-0.002546	-	1.212e-08	0.961476	-	0.458929	0.229464	B
rs1029372	9	136478442	G	A	0.4535	FAM163B(dist=33074),DBH(dist=23043)	intergenic	-0.002484	-	4.221e-09	0.964488	-	0.471188	0.235594	B
rs35318160	17	6980105	A	G	0.02423	CLEC10A	exonic	-0.008145	-	1.655e-09	0.88617	-	0.473313	0.236656	B
rs888298	17	66444335	G	A	0.489	PRKAR1A,WIPI1	intronic	-0.003007	-	5.777e-13	0.965264	-	0.474386	0.237193	B
rs117646332	17	7656668	A	G	0.05804	DNAH2	intronic	0.007026	+	7.556e-16	1.07321	+	0.478093	0.239046	B
rs138737489	1	21915117	T	C	0.0679	ALPL(dist=10212),RAP1GAP(dist=7597)	intergenic	-0.007038	-	9.218e-18	0.931563	-	0.478097	0.239048	B
rs314252	17	7092506	A	G	0.2505	DLG4(dist=704)	downstream	0.003896	+	6.255e-16	1.04066	+	0.480451	0.240226	B
rs367830023	17	7201325	C	CCGAGGTGGGCGGATCA	0.3826	YBX2(dist=3449),EIF5A(dist=8977)	intergenic	-0.003359	-	3.949e-14	0.9634	-	0.483131	0.241566	B
rs28381981	11	5686266	A	G	0.06546	TRIM5	exonic	0.005226	+	4.032e-10	1.06932	+	0.486038	0.243019	B
rs6107052	20	25530838	A	G	0.4379	NINL	intronic	-0.005802	-	1.378e-43	0.966805	-	0.496769	0.248384	B
rs57943165	10	65362966	T	G	0.02754	REEP3	intronic	-0.007451	-	4.725e-09	0.899026	-	0.501262	0.250631	B
rs6979198	7	107197694	G	T	0.206	COG5	intronic	-0.00286	-	2.019e-08	0.96099	-	0.513272	0.256636	B
rs56159799	8	10321754	G	C	0.4226	MSRA(dist=35353),LINCR-0001(dist=10321)	intergenic	-0.002526	-	2.124e-09	0.969108	-	0.529957	0.264979	B
rs150844304	15	43726625	C	A	0.02481	TP53BP1	intronic	-0.009102	-	8.512e-12	0.900908	-	0.53013	0.265065	B
rs2351772	2	204079313	C	T	0.4428	NBEAL1	intronic	-0.002967	-	1.485e-12	0.969427	-	0.530767	0.265384	B
rs4712882	6	25043910	G	A	0.2538	RIPOR2(dist=1394),CMAHP(dist=37385)	intergenic	0.00271	+	1.41e-08	1.03472	+	0.543973	0.271987	B
rs884205	18	60054857	A	C	0.2437	TNFRSF11A(NM_003839:c.*2590C>A,NM_001278268:c.*2590C>A,NM_001270951:c.*2590C>A,NM_001270950:c.*2590C>A,NM_001270949:c.*2865C>A)	UTR3	0.004957	+	1.481e-24	1.03491	+	0.545925	0.272962	B
rs17527539	6	23954057	C	T	0.03285	LOC105374972(dist=1235904),NRSN1(dist=172357)	intergenic	0.00684	+	1.862e-09	1.08113	+	0.549304	0.274652	B
rs113645346	4	69673415	A	G	0.03935	UGT2B15(dist=136921),UGT2B10(dist=8296)	intergenic	0.006003	+	1.048e-08	1.07391	+	0.552013	0.276007	B
rs78912080	6	25616453	G	A	0.06961	CARMIL1	intronic	0.00478	+	3.532e-09	1.05703	+	0.553014	0.276507	B
rs547454526	17	37880525	A	ATTTTTTTTT	0.3347	ERBB2	intronic	0.003614	+	5.554e-16	1.0315	+	0.55519	0.277595	B
rs797014597	1	21590812	CCT	C	0.3345	ECE1	intronic	0.003634	+	2.123e-15	1.03126	+	0.565939	0.28297	B
rs138711481	6	24442085	G	A	0.01986	GPLD1	intronic	-0.01818	-	1.249e-34	0.900719	-	0.570955	0.285478	B
rs55714927	17	7080316	T	C	0.1871	ASGR1	exonic	0.01218	+	2.873e-117	1.03562	+	0.571756	0.285878	B
rs11195857	10	114022566	A	G	0.1877	GPAM(dist=79029),TECTB(dist=20848)	intergenic	-0.003214	-	1.497e-09	0.965554	-	0.580337	0.290169	B
rs1291921	3	136036226	A	G	0.2707	PCCB	intronic	-0.003448	-	2.351e-13	0.970033	-	0.587028	0.293514	B
rs147812804	17	7092385	T	C	0.04685	DLG4(dist=825)	downstream	-0.008009	-	6.025e-16	0.936758	-	0.588334	0.294167	B
rs115960026	6	24570830	C	A	0.01167	KIAA0319	intronic	-0.02016	-	2.195e-25	0.878119	-	0.593767	0.296883	B
rs630510	9	136149581	A	G	0.4801	ABO	intronic	0.0184	+	0	1.02641	+	0.596494	0.298247	B
rs33959228	6	35259397	T	C	0.02107	ZNF76	exonic	-0.009791	-	7.6e-12	0.913619	-	0.607471	0.303736	B
rs6510383	19	33918787	C	T	0.223	PEPD	intronic	-0.003331	-	3.717e-11	0.971211	-	0.625838	0.312919	B
rs191275439	6	24199746	C	T	0.01773	DCDC2	intronic	-0.009106	-	3.447e-09	0.911842	-	0.628336	0.314168	B
rs11534419	9	136388223	T	C	0.357	MYMK	intronic	0.006041	+	2.239e-42	1.02523	+	0.631557	0.315778	B
rs187894427	1	22027331	T	C	0.01802	USP48	intronic	0.008985	+	3.527e-09	1.08317	+	0.645977	0.322988	B
rs9296975	6	15515507	A	C	0.06782	JARID2	intronic	0.004832	+	4.106e-09	1.0446	+	0.647294	0.323647	B
rs34954158	13	43186205	T	C	0.1204	TNFSF11(dist=4056),FAM216B(dist=169481)	intergenic	0.005884	+	3.592e-20	1.03433	+	0.651059	0.325529	B
rs72830893	6	24314349	C	A	0.06206	DCDC2	intronic	0.01247	+	5.901e-50	1.04518	+	0.651489	0.325744	B
rs10417472	19	49097887	A	T	0.1272	SULT2B1	intronic	0.006201	+	1.283e-23	1.03278	+	0.655338	0.327669	B
rs34673494	16	2157195	G	A	0.09026	PKD1	intronic	-0.006058	-	7.717e-16	0.961358	-	0.661414	0.330707	B
rs79641626	14	24824170	T	C	0.2604	RIPK3(dist=14928),NFATC4(dist=11947)	intergenic	0.003429	+	4.789e-13	1.02466	+	0.661923	0.330962	B
rs146334713	10	64895955	T	C	0.02943	NRBF2	intronic	0.007019	+	1.972e-08	1.06301	+	0.670468	0.335234	B
rs6426723	1	21989375	G	A	0.05226	RAP1GAP	intronic	0.006873	+	4.859e-13	1.04744	+	0.674323	0.337162	B
rs132645	22	36548406	G	A	0.173	APOL3	intronic	-0.003879	-	1.619e-12	0.972995	-	0.676195	0.338097	B
rs1888457	21	36976189	G	A	0.4396	LOC100506403(dist=23127),MIR802(dist=116824)	intergenic	-0.002512	-	2.217e-09	0.979534	-	0.677503	0.338752	B
rs74895017	1	21998818	T	C	0.03103	RAP1GAP(dist=2945),USP48(dist=6254)	intergenic	0.01385	+	1.602e-31	1.05847	+	0.679536	0.339768	B
rs572076167	3	132434862	G	T	0.1378	NPHP3-ACAD11	ncRNA_intronic	0.003665	+	2.939e-09	1.0298	+	0.684994	0.342497	B
rs78639811	6	24494300	G	A	0.02734	ALDH5A1(dist=897)	upstream	0.01759	+	1.649e-42	1.06106	+	0.688817	0.344408	B
rs7398196	12	112026383	A	G	0.2045	ATXN2	intronic	-0.003773	-	3.784e-13	0.975659	-	0.690041	0.345021	B
rs8079999	17	7021664	G	A	0.3451	ASGR2(dist=3534),ASGR1(dist=55087)	intergenic	-0.005725	-	1.372e-38	0.980019	-	0.700061	0.350031	B
rs72775768	9	139324574	T	C	0.2817	INPP5E	intronic	0.003552	+	1.981e-14	1.02089	+	0.704955	0.352478	B
rs12025807	1	22276637	C	G	0.2471	HSPG2(dist=12847),CELA3B(dist=26750)	intergenic	-0.003506	-	7.661e-13	0.978603	-	0.709139	0.35457	B
rs116116575	1	22736024	A	C	0.01166	MIR4418(dist=143231),ZBTB40(dist=42320)	intergenic	-0.01171	-	9.188e-10	0.916335	-	0.712521	0.356261	B
rs4841133	8	9183664	A	G	0.09321	LOC157273	ncRNA_exonic	0.01559	+	1.706e-104	1.03065	+	0.71986	0.35993	B
rs141808149	9	136079404	T	C	0.01971	GBGT1(dist=40072),OBP2B(dist=1262)	intergenic	0.008983	+	9.074e-10	1.062	+	0.721464	0.360732	B
rs34827769	9	136316506	A	G	0.05054	ADAMTS13	intronic	0.006632	+	1.275e-12	1.03873	+	0.727483	0.363742	B
rs1257219	2	135014890	A	G	0.2275	MGAT5	intronic	0.003454	+	5.304e-12	1.02008	+	0.735844	0.367922	B
rs146808481	1	22052453	G	C	0.01232	USP48	intronic	-0.01209	-	6.097e-11	0.928151	-	0.74049	0.370245	B
rs36080042	10	65426785	A	G	0.04457	REEP3(dist=41902),ANXA2P3(dist=1158500)	intergenic	0.006885	+	1.58e-12	1.0377	+	0.743373	0.371687	B
rs679779	9	135961809	T	C	0.2642	CELP	ncRNA_exonic	-0.003279	-	1.492e-11	0.982097	-	0.755393	0.377697	B
rs72657176	1	21733014	G	A	0.07881	ECE1(dist=60980),NBPF3(dist=33569)	intergenic	-0.01255	-	1.683e-59	0.972862	-	0.764809	0.382405	B
rs77025042	1	21668730	A	G	0.073	ECE1	intronic	-0.007853	-	4.263e-23	0.972483	-	0.767937	0.383969	B
rs2874209	1	20909688	A	G	0.451	FAM43B(dist=28175),CDA(dist=5756)	intergenic	-0.00347	-	1.775e-16	0.98572	-	0.77303	0.386515	B
rs7099526	10	79657705	G	C	0.3011	DLG5	intronic	0.00302	+	2.645e-11	1.01507	+	0.779145	0.389573	B
rs3865454	19	41342459	T	G	0.3384	CYP2T1P(dist=25454),CYP2A6(dist=6984)	intergenic	0.005372	+	4.504e-34	1.01454	+	0.781575	0.390787	B
rs72659199	1	21909424	G	A	0.0533	ALPL(dist=4519),RAP1GAP(dist=13290)	intergenic	-0.03119	-	4.474e-259	0.971244	-	0.788657	0.394329	B
rs2902942	20	39091892	A	G	0.2611	LINC01370(dist=454721),MAFB(dist=222596)	intergenic	-0.002647	-	2.738e-08	0.98541	-	0.79505	0.397525	B
rs200322786	5	88393942	A	AT	0.4722	MEF2C-AS1	ncRNA_intronic	0.002803	+	1.839e-11	1.01255	+	0.800778	0.400389	B
rs150183996	6	24616652	T	C	0.03556	KIAA0319	intronic	0.007753	+	1.238e-12	1.03249	+	0.80171	0.400855	B
1:21642935_TA_T	1	21642935	T	TA	0.09806	ECE1	intronic	0.0041	+	2.272e-09	1.0204	+	0.802031	0.401015	B
rs17300770	6	24463020	C	G	0.1231	GPLD1	exonic	-0.01646	-	7.422e-149	0.98179	-	0.807812	0.403906	B
rs10683950	12	121081034	C	CAG	0.2268	CABP1	intronic	0.003046	+	9.321e-10	1.01431	+	0.808557	0.404278	B
rs189117855	12	121178214	A	C	0.02289	ACADS(dist=403)	downstream	0.009146	+	5.457e-11	1.03997	+	0.808858	0.404429	B
19:49125529_AT_A	19	49125529	A	AT	0.08945	SPHK2	intronic	0.005856	+	8.938e-15	1.02163	+	0.810727	0.405364	B
rs12128206	1	21980091	T	C	0.02095	RAP1GAP	intronic	0.01265	+	3.287e-17	1.03749	+	0.834038	0.417019	B
rs7949566	11	126285301	A	G	0.427	ST3GAL4(dist=765)	downstream	0.007588	+	1.151e-72	1.00887	+	0.858986	0.429493	B
rs34870220	17	7084911	T	C	0.06058	ASGR1(dist=2028),DLG4(dist=8299)	intergenic	-0.006296	-	3.251e-13	0.982264	-	0.86233	0.431165	B
rs139269536	14	103571695	CTG	C	0.2337	EXOC3L4	intronic	0.003193	+	2.881e-10	1.01033	+	0.862919	0.43146	B
rs138475089	7	100496639	AAT	A	0.1806	ACHE(dist=2885),MUC3A(dist=50413)	intergenic	0.00318	+	5.712e-09	1.01059	+	0.869735	0.434867	B
rs6717493	2	234211538	C	T	0.409	ATG16L1(dist=7218),SAG(dist=4771)	intergenic	-0.002423	-	1.172e-08	0.992148	-	0.875565	0.437782	B
rs9802874	9	136382716	A	G	0.3446	MYMK	intronic	-0.006613	-	1.842e-47	0.991751	-	0.877708	0.438854	B
rs11063207	12	4603698	C	T	0.1218	C12orf4	intronic	-0.005645	-	4.785e-19	0.98908	-	0.883706	0.441853	B
rs3104414	6	32582612	A	G	0.3271	HLA-DRB1(dist=24999),HLA-DQA1(dist=22571)	intergenic	0.002964	+	2.492e-11	1.00737	+	0.888385	0.444192	B
rs2393791	12	121423956	C	T	0.3819	HNF1A	intronic	0.007207	+	4.581e-63	1.00695	+	0.891497	0.445749	B
rs76854686	20	39319840	T	G	0.1467	MAFB(dist=1960),SNORD154(dist=23372)	intergenic	-0.003924	-	1.823e-11	0.990663	-	0.891768	0.445884	B
rs112733949	6	24312690	TA	T	0.2751	DCDC2	intronic	-0.007366	-	7.829e-55	0.992413	-	0.892202	0.446101	B
rs1893351	11	126227026	T	C	0.02473	ST3GAL4	intronic	0.007955	+	2.78e-09	1.02116	+	0.893696	0.446848	B
rs75394487	1	21845402	A	G	0.02216	ALPL	intronic	0.01514	+	1.855e-27	1.02032	+	0.902651	0.451326	B
rs4307732	11	126244955	A	G	0.1072	ST3GAL4	intronic	-0.00641	-	3.569e-21	0.991223	-	0.912627	0.456313	B
rs62621812	7	127015083	A	G	0.01692	ZNF800	exonic	-0.009822	-	4.14e-10	0.984031	-	0.931622	0.465811	B
rs66697526	9	136144593	T	G	0.03768	ABO	intronic	0.008574	+	1.316e-14	1.01079	+	0.934524	0.467262	B
rs5819142	17	7040236	A	ACTT	0.1687	ASGR2(dist=22106),ASGR1(dist=36512)	intergenic	0.003844	+	8.591e-12	1.00538	+	0.935673	0.467836	B
rs149363012	12	670520	T	C	0.02523	B4GALNT3	exonic	0.008807	+	1.923e-11	1.01191	+	0.938936	0.469468	B
rs72647433	1	22515497	A	G	0.01625	WNT4(dist=45978),MIR4418(dist=77235)	intergenic	0.008782	+	4.701e-08	1.01414	+	0.941152	0.470576	B
rs72636979	11	296675	A	G	0.0345	PGGHG(dist=987)	downstream	0.01126	+	2.459e-22	1.00977	+	0.942905	0.471452	B
rs1532085	15	58683366	A	G	0.3929	AQP9(dist=205256),LIPC(dist=40809)	intergenic	-0.004629	-	2.834e-27	0.996712	-	0.948067	0.474033	B
rs11078597	17	1618363	C	T	0.1905	MIR22HG	ncRNA_intronic	-0.004637	-	2.689e-18	0.998494	-	0.980894	0.490447	B
rs17305868	11	5701883	A	G	0.4908	TRIM5	intronic	0.003378	+	9.576e-16	1.00054	+	0.991393	0.495697	B
rs35980001	15	58722590	GC	G	0.2137	AQP9(dist=244480),LIPC(dist=1585)	intergenic	-0.004179	-	4.588e-16	0.999648	-	0.995382	0.497691	B
rs185342176	17	6766986	T	C	0.0108	ALOX12P2	ncRNA_intronic	0.01727	+	4.652e-18	0.999492	-	0.998289	0.500856	B
rs2978641	4	103575280	C	T	0.4921	MANBA	intronic	0.002506	+	1.856e-09	0.999469	-	0.991384	0.504308	B
rs117664574	19	45427779	G	C	0.02226	APOC1(dist=5173),APOC1P1(dist=2281)	intergenic	0.007567	+	2.686e-08	0.997163	-	0.985834	0.507083	B
rs76494814	1	22184108	A	G	0.02192	HSPG2	intronic	-0.00946	-	2.535e-11	1.00387	+	0.981501	0.50925	B
rs17419851	6	24749413	T	C	0.1241	C6orf62(dist=30010),GMNN(dist=25746)	intergenic	-0.005445	-	2.669e-18	1.00177	+	0.980855	0.509573	B
rs12209162	6	24101369	A	C	0.2067	LOC105374972(dist=1383216),NRSN1(dist=25045)	intergenic	0.003282	+	5.96e-10	0.99808	-	0.975364	0.512318	B
rs13168903	5	158517233	G	T	0.4194	EBF1	intronic	0.002651	+	3.892e-10	0.996669	-	0.946859	0.52657	B
rs577805127	1	21143742	T	A	0.01177	EIF4G3	intronic	-0.01215	-	4.878e-09	1.01729	+	0.943972	0.528014	B
rs11789207	9	136122718	A	G	0.05575	OBP2B(dist=38081),ABO(dist=7845)	intergenic	-0.01523	-	3.777e-66	1.00959	+	0.927021	0.53649	B
rs7857390	9	136128546	A	G	0.4093	OBP2B(dist=43909),ABO(dist=2017)	intergenic	0.01621	+	0	0.995388	-	0.92668	0.53666	B
rs78337240	1	22005511	C	T	0.01118	USP48(NM_001330394:c.*399A>G,NM_001350164:c.*399A>G,NM_001350166:c.*399A>G,NM_001350168:c.*399A>G,NM_001350167:c.*399A>G,NM_032236:c.*399A>G)	UTR3	0.01326	+	6.95e-12	0.978876	-	0.926247	0.536876	B
rs7955258	12	570947	A	G	0.4219	B4GALNT3	intronic	-0.006487	-	9.002e-53	1.00479	+	0.92416	0.53792	B
rs10068965	5	72102848	G	A	0.4763	LINC02056(dist=146352),TNPO1(dist=9570)	intergenic	-0.002331	-	2.503e-08	1.00582	+	0.906558	0.546721	B
rs61804210	1	161670827	T	C	0.1019	RPL31P11(dist=15785),FCRLA(dist=5935)	intergenic	0.004221	+	4.249e-10	0.990337	-	0.903638	0.548181	B
rs117543324	13	43153869	T	A	0.02737	TNFSF11	intronic	-0.008523	-	9.947e-12	1.02212	+	0.881312	0.559344	B
rs2303640	5	178548514	C	G	0.2477	ADAMTS2	intronic	-0.003016	-	8.756e-10	1.00875	+	0.880994	0.559503	B
rs10946720	6	24703540	C	G	0.2641	ACOT13(NM_018473:c.*1697G>C,NM_001160094:c.*1697G>C)	UTR3	0.005467	+	1.14e-31	0.991591	-	0.878851	0.560575	B
rs117409684	11	126277749	T	C	0.03999	ST3GAL4	intronic	0.005872	+	2.573e-08	0.980328	-	0.875132	0.562434	B
rs147888579	8	9332496	C	G	0.01022	LOC157273(dist=139906),TNKS(dist=80949)	intergenic	0.01277	+	8.246e-11	0.961633	-	0.86905	0.565475	B
rs75941567	10	65406487	G	A	0.05735	REEP3(dist=21604),ANXA2P3(dist=1178798)	intergenic	0.005964	+	8.56e-12	0.977557	-	0.828073	0.585963	B
rs10975242	9	5692021	G	A	0.3621	RIC1	intronic	0.004127	+	1.515e-21	0.988875	-	0.827114	0.586443	B
rs78338045	9	136026406	T	C	0.0436	RALGDS(dist=1799),GBGT1(dist=1929)	intergenic	-0.007766	-	5.279e-15	1.02653	+	0.821435	0.589283	B
rs17693451	8	10087393	A	G	0.1343	MSRA	intronic	0.003728	+	1.338e-09	0.983481	-	0.820315	0.589843	B
rs35434910	9	136042324	A	T	0.2142	GBGT1(dist=2992),OBP2B(dist=38342)	intergenic	-0.013	-	2.297e-149	1.01373	+	0.816584	0.591708	B
rs7073746	10	64904071	G	A	0.4696	NRBF2	intronic	0.01019	+	7.141e-132	0.988376	-	0.812986	0.593507	B
rs845332	19	18204093	G	C	0.2445	IL12RB1	intronic	-0.00272	-	2.668e-08	1.01435	+	0.804983	0.597509	B
rs116306515	6	24451644	A	G	0.02456	GPLD1	intronic	-0.01593	-	1.12e-32	1.0436	+	0.78183	0.609085	B
rs72657141	1	21705725	C	G	0.01465	ECE1(dist=33691),NBPF3(dist=60858)	intergenic	0.01415	+	1.359e-16	0.94177	-	0.774775	0.612612	B
1:22096974_CT_C	1	22096974	C	CT	0.05054	USP48	intronic	-0.007381	-	2.257e-13	1.03398	+	0.774227	0.612886	B
rs7010267	8	119946656	A	C	0.4477	TNFRSF11B	intronic	-0.005051	-	3.84e-33	1.01538	+	0.758356	0.620822	B
rs62058275	16	72268928	T	C	0.1811	PMFBP1(dist=62579),LINC01572(dist=48272)	intergenic	-0.002955	-	4.455e-08	1.01978	+	0.758193	0.620903	B
rs78173576	17	7217099	G	T	0.03517	GPS2	intronic	0.01215	+	1.328e-27	0.958804	-	0.754734	0.622633	B
rs660340	9	136147553	A	G	0.4652	ABO	intronic	0.01756	+	0	0.983476	-	0.735826	0.632087	B
rs3770586	2	169828995	T	C	0.4802	ABCB11	intronic	0.004288	+	1.517e-24	0.982861	-	0.728226	0.635887	B
rs710913	1	39989926	T	C	0.3538	PPIEL	ncRNA_intronic	0.003372	+	8.744e-15	0.981825	-	0.722485	0.638757	B
rs8176696	9	136136773	T	C	0.02144	ABO	exonic	0.009415	+	3.565e-11	0.93905	-	0.716066	0.641967	B
9:136247950_AT_A	9	136247950	A	AT	0.03958	STKLD1	intronic	-0.02546	-	2.913e-133	1.04551	+	0.711934	0.644033	B
rs148038807	17	7057096	CT	C	0.2544	ASGR2(dist=38966),ASGR1(dist=19655)	intergenic	-0.00585	-	1.278e-32	1.02181	+	0.710062	0.644969	B
rs73727191	6	24624939	C	T	0.123	KIAA0319	intronic	-0.003549	-	3.299e-08	1.02846	+	0.70899	0.645505	B
rs764036	19	3755266	T	A	0.4636	MIR1268A	ncRNA_intronic	-0.002816	-	1.647e-11	1.01859	+	0.708772	0.645614	B
rs6492721	13	95258944	T	C	0.3194	GPR180	intronic	0.004131	+	3.09e-20	0.979923	-	0.702879	0.64856	B
rs2276853	3	47282303	G	A	0.4058	KIF9	exonic	-0.002699	-	1.972e-10	1.01937	+	0.701169	0.649415	B
8:10591995_GCGGCTACAAAGGCCAGA_G	8	10591995	G	GCGGCTACAAAGGCCAGA	0.2953	LOC102723313	ncRNA_intronic	-0.003387	-	2.244e-13	1.02343	+	0.671054	0.664473	B
rs2753921	6	24417620	G	A	0.06442	MRS2	intronic	-0.005372	-	1.108e-10	1.04268	+	0.665337	0.667332	B
rs2812357	9	34655436	T	C	0.4187	IL11RA	intronic	-0.002633	-	5.968e-10	1.02209	+	0.663213	0.668394	B
rs393181	5	81718711	G	C	0.2703	ATP6AP1L(dist=102960),MIR3977(dist=417263)	intergenic	-0.002602	-	2.476e-08	1.02432	+	0.661742	0.669129	B
17:7096707_TC_T	17	7096707	T	TC	0.4183	DLG4	intronic	0.00554	+	5.855e-38	0.978045	-	0.660882	0.669559	B
rs146326139	12	124157175	C	G	0.01217	TCTN2	intronic	0.01036	+	2.289e-08	0.903102	-	0.658497	0.670751	B
rs8103840	19	49254955	T	C	0.4702	FUT1	intronic	0.009265	+	4.233e-106	0.97785	-	0.654905	0.672547	B
rs11716864	3	5167241	A	G	0.1266	ARL8B	intronic	0.003388	+	4.661e-08	0.965811	-	0.638954	0.680523	B
rs111694184	1	22016787	G	A	0.04605	USP48	intronic	0.007959	+	3.011e-16	0.946023	-	0.638314	0.680843	B
rs77707292	18	56099855	C	T	0.07885	NEDD4L(dist=31083),MIR122(dist=18451)	intergenic	-0.004247	-	3.865e-08	1.04501	+	0.623316	0.688342	B
rs9426768	1	21918912	A	G	0.05596	ALPL(dist=14007),RAP1GAP(dist=3802)	intergenic	-0.005115	-	1.171e-08	1.052	+	0.622625	0.688688	B
rs9467354	6	24940849	T	C	0.404	RIPOR2	intronic	0.003307	+	9.522e-14	0.974364	-	0.619628	0.690186	B
rs115536381	17	47957952	T	C	0.03488	FLJ45513(dist=31753),DLX4(dist=88610)	intergenic	0.007334	+	3.425e-10	0.931455	-	0.617938	0.691031	B
rs62621664	6	24505196	T	G	0.01502	ALDH5A1	exonic	-0.01564	-	1.431e-20	1.10227	+	0.609668	0.695166	B
rs35637464	9	136032671	A	T	0.08108	GBGT1	intronic	-0.005595	-	2.424e-13	1.04752	+	0.599496	0.700252	B
rs149303111	1	21898034	A	G	0.04875	ALPL	intronic	-0.01511	-	4.384e-57	1.06053	+	0.589336	0.705332	B
rs4575545	16	79755446	A	G	0.298	MAFTRR	ncRNA_exonic	0.005889	+	1.742e-38	0.970076	-	0.572494	0.713753	B
rs1780317	1	21841974	T	C	0.4833	ALPL	intronic	-0.004977	-	7.4e-33	1.0282	+	0.572437	0.713781	B
rs139887111	4	106116214	AT	A	0.3295	TET2-AS1	ncRNA_intronic	-0.002647	-	2.787e-09	1.03006	+	0.570962	0.714519	B
rs11216956	11	118575326	A	G	0.2277	TREH(dist=24945),DDX6(dist=43147)	intergenic	-0.003881	-	6.783e-15	1.03501	+	0.555465	0.722268	B
rs7633464	3	98715823	A	G	0.4745	DCBLD2(dist=95290),MIR548G(dist=557330)	intergenic	-0.002434	-	5.423e-09	1.03103	+	0.535124	0.732438	B
rs3837737	15	68017574	CT	C	0.2472	MAP2K5	intronic	-0.002798	-	2.603e-08	1.03832	+	0.520694	0.739653	B
rs2085722	4	151205643	C	T	0.3085	LRBA	intronic	-0.002555	-	1.098e-08	1.03486	+	0.513722	0.743139	B
rs598079	11	126038469	G	C	0.3369	CDON(dist=105282),RPUSD4(dist=33520)	intergenic	-0.002637	-	2.396e-09	1.03525	+	0.504082	0.747959	B
rs4903031	14	73019236	G	A	0.2009	RGS6	intronic	-0.003271	-	3.088e-10	1.04168	+	0.500916	0.749542	B
rs79266927	1	21841547	T	C	0.02779	ALPL	intronic	0.00835	+	2.381e-11	0.895033	-	0.478121	0.76094	B
1:21656626_CT_C	1	21656626	C	CT	0.0272	ECE1	intronic	0.008048	+	4.077e-10	0.882629	-	0.442061	0.77897	B
rs6822348	4	100053894	A	T	0.2938	LOC100507053	ncRNA_intronic	0.005537	+	3.369e-34	0.958328	-	0.431682	0.784159	B
rs72722651	8	126481061	G	A	0.02387	TRIB1(dist=30414),LINC00861(dist=453706)	intergenic	0.008781	+	2.783e-11	0.877297	-	0.431211	0.784394	B
rs7035521	9	136068387	T	C	0.08495	GBGT1(dist=29055),OBP2B(dist=12279)	intergenic	0.007562	+	2.006e-23	0.929618	-	0.429933	0.785034	B
rs3829888	2	169888842	G	A	0.0384	ABCB11(dist=1009),DHRS9(dist=34703)	intergenic	-0.01294	-	9.178e-31	1.10565	+	0.427163	0.786418	B
rs12259899	10	26234611	T	C	0.06864	MYO3A	intronic	-0.004586	-	1.914e-08	1.07758	+	0.424206	0.787897	B
rs5750826	22	39832113	A	G	0.4173	LOC100506472	ncRNA_exonic	0.002433	+	1.095e-08	0.959754	-	0.415238	0.792381	B
rs13053490	22	36559299	G	A	0.05598	APOL3	intronic	0.005104	+	9.61e-09	0.914627	-	0.413428	0.793286	B
rs140167248	9	136057884	A	C	0.01157	GBGT1(dist=18552),OBP2B(dist=22782)	intergenic	-0.01735	-	7.043e-21	1.18144	+	0.408432	0.795784	B
rs74821829	1	22366675	A	T	0.03482	LINC00339(dist=8958),CDC42(dist=12445)	intergenic	0.006363	+	1.337e-08	0.890782	-	0.407067	0.796467	B
rs2288671	8	8860894	C	T	0.4491	ERI1	intronic	0.004234	+	6.192e-24	0.959367	-	0.404708	0.797646	B
rs12133641	1	154428283	G	A	0.4089	IL6R	intronic	-0.004216	-	1.874e-23	1.0426	+	0.401278	0.799361	B
rs2760154	6	24475899	T	C	0.3806	GPLD1	intronic	0.01312	+	3.514e-203	0.957445	-	0.397209	0.801396	B
2:27748992_AT_A	2	27748992	AT	A	0.3777	GCKR(dist=2442),C2orf16(dist=50397)	intergenic	0.005894	+	3.572e-42	0.957245	-	0.395799	0.802101	B
rs59104589	2	242237902	T	C	0.3558	HDLBP	intronic	-0.002466	-	1.181e-08	1.04482	+	0.388502	0.805749	B
rs36006435	2	134879680	CT	C	0.2112	NCKAP5(dist=553649),MIR3679(dist=5016)	intergenic	-0.00295	-	2.901e-08	1.05564	+	0.383556	0.808222	B
rs7074004	10	5239706	G	T	0.1562	AKR1C4	intronic	0.003921	+	4.205e-12	0.941478	-	0.376368	0.811816	B
rs6702312	1	22052814	G	A	0.2062	USP48	intronic	-0.005128	-	1.346e-23	1.05508	+	0.369209	0.815396	B
rs12531645	7	73023881	A	G	0.2802	MLXIPL	intronic	-0.003111	-	1.435e-11	1.05225	+	0.34477	0.827615	B
rs367551410	9	136406414	CTTT	C	0.09704	ADAMTSL2	intronic	0.004328	+	2.338e-09	0.918656	-	0.339885	0.830057	B
rs60049679	19	45429708	C	G	0.05825	APOC1P1(dist=352)	upstream	-0.005256	-	1.71e-08	1.10545	+	0.339128	0.830436	B
rs6509397	19	49084056	G	A	0.4115	SULT2B1	intronic	0.002429	+	2.188e-08	0.951644	-	0.335087	0.832457	B
rs149344982	1	21889760	A	G	0.0138	ALPL	exonic	-0.08722	-	0	1.22328	+	0.308927	0.845536	B
rs157594	19	45425175	T	G	0.3757	APOC1(dist=2569),APOC1P1(dist=4885)	intergenic	0.005393	+	2.256e-32	0.946447	-	0.307643	0.846179	B
rs57860605	6	24306779	T	C	0.07964	DCDC2	intronic	0.005232	+	4.446e-11	0.903398	-	0.302346	0.848827	B
rs34962079	19	49277558	CTTTG	C	0.2008	FGF21(dist=15971),BCAT2(dist=20761)	intergenic	0.004206	+	6.077e-15	0.935067	-	0.298506	0.850747	B
rs4233949	2	54659707	C	G	0.3884	C2orf73(dist=70993),SPTBN1(dist=23747)	intergenic	0.00273	+	1.981e-10	0.948186	-	0.295834	0.852083	B
rs41296107	9	136270992	T	C	0.08217	STKLD1(NM_153710:c.*447C>T)	UTR3	-0.02662	-	1.747e-281	1.09299	+	0.294501	0.85275	B
rs150258577	9	135962024	T	C	0.01332	CELP	ncRNA_intronic	-0.01636	-	1.655e-20	1.22432	+	0.280683	0.859659	B
rs2529676	2	199226900	C	A	0.3508	LINC01923	ncRNA_intronic	-0.003112	-	1.108e-12	1.05728	+	0.277261	0.861369	B
rs142752118	8	9140443	A	G	0.0166	LOC101929128(dist=80077),LOC157273(dist=42118)	intergenic	0.008643	+	4.27e-08	0.793366	-	0.269188	0.865406	B
rs76935908	19	19806949	C	T	0.1197	ZNF101(dist=12634),ZNF14(dist=14332)	intergenic	-0.003896	-	1.457e-09	1.08516	+	0.267906	0.866047	B
rs188247550	19	19396616	T	C	0.01057	SUGP1	intronic	-0.01203	-	1.287e-09	1.2636	+	0.264911	0.867545	B
1:21117979_TTTTA_T	1	21117979	T	TTTTA	0.01144	HP1BP3(dist=4798),EIF4G3(dist=14802)	intergenic	-0.01669	-	1.619e-17	1.27291	+	0.240896	0.879552	B
rs12364964	11	16611089	G	A	0.2834	SOX6(dist=113154),C11orf58(dist=149059)	intergenic	-0.003115	-	1.564e-11	1.06942	+	0.212298	0.893851	B
rs377432955	12	107328030	C	CAAA	0.4749	RIC8B(dist=44935),TMEM263(dist=21467)	intergenic	-0.002465	-	6.612e-09	1.06746	+	0.193591	0.903205	B
rs7172810	15	89464652	G	C	0.2843	MFGE8(dist=7952),ABHD2(dist=166729)	intergenic	-0.002778	-	1.602e-09	1.07244	+	0.191808	0.904096	B
rs58542926	19	19379549	T	C	0.0742	TM6SF2	exonic	-0.01132	-	1.633e-47	1.13084	+	0.162009	0.918996	B
rs4623666	1	22480312	G	A	0.3989	WNT4(dist=10793),MIR4418(dist=112420)	intergenic	0.002407	+	3.272e-08	0.928876	-	0.157066	0.921467	B
rs13264038	8	8282663	G	C	0.1205	PRAG1(dist=43319),CLDN23(dist=277003)	intergenic	0.003502	+	4.79e-08	0.884885	-	0.125575	0.937212	B
rs28447271	8	11827392	A	G	0.4892	CTSB(dist=101733),DEFB136(dist=4054)	intergenic	-0.004242	-	1.238e-23	1.08228	+	0.115557	0.942221	B
rs9415695	10	65124789	T	C	0.05051	JMJD1C	intronic	-0.008926	-	4.452e-21	1.17879	+	0.114895	0.942552	B
rs4802504	19	49301669	G	A	0.411	BCAT2	intronic	-0.002966	-	1.692e-11	1.08536	+	0.114841	0.942579	B
rs12468596	2	28503941	A	G	0.2098	BABAM2	intronic	-0.00283	-	2.445e-08	1.09746	+	0.111477	0.944261	B
rs10013413	4	148982278	C	T	0.2652	ARHGAP10	intronic	-0.003753	-	3.069e-15	1.09229	+	0.109137	0.945431	B
rs2842269	10	64811552	T	G	0.428	EGR2(dist=232625),NRBF2(dist=81455)	intergenic	0.002664	+	2.544e-10	0.922703	-	0.108885	0.945558	B
rs3859437	19	49096292	G	A	0.2667	SULT2B1	intronic	0.004247	+	3.779e-19	0.911989	-	0.10806	0.94597	B
rs12239046	1	247601595	T	C	0.3773	NLRP3	intronic	-0.002392	-	2.856e-08	1.08509	+	0.105766	0.947117	B
rs78500223	10	64941094	C	G	0.02807	JMJD1C	intronic	0.007931	+	1.159e-10	0.763273	-	0.104024	0.947988	B
rs141358765	19	49256659	A	G	0.02452	FUT1(NM_000148:c.-2121C>T,NM_001329877:c.-2121C>T)	UTR5	0.008541	+	1.14e-10	0.719639	-	0.0741656	0.962917	B
rs11250056	8	10525329	C	T	0.464	MIR4286(dist=749)	downstream	0.004343	+	1.604e-24	0.91354	-	0.0722315	0.963884	B
rs113395696	9	136306531	G	C	0.02439	ADAMTS13	intronic	0.009374	+	1.63e-12	0.709251	-	0.0622655	0.968867	B
rs60068692	19	49236465	A	G	0.04043	RASIP1	intronic	0.007528	+	1.289e-12	0.759503	-	0.052993	0.973504	B
6:24544389_CAT_C	6	24544389	C	CAT	0.04352	KIAA0319(NM_001168374:c.*3004_*3002delinsG,NM_001168377:c.*3004_*3002delinsG,NM_014809:c.*3004_*3002delinsG,NM_001252328:c.*3004_*3002delinsG,NM_001168376:c.*3004_*3002delinsG,NM_001168375:c.*3004_*3002delinsG,NM_001350405:c.*3004_*3002delinsG,NM_001350403:c.*3004_*3002delinsG,NM_001350404:c.*3004_*3002delinsG,NM_001350406:c.*3004_*3002delinsG,NM_001350407:c.*3195_*3193delinsG,NM_001350408:c.*319…	UTR3	0.01014	+	3.17e-24	0.770151	-	0.0503412	0.974829	B
rs35013847	10	96652320	A	G	0.3534	CYP2C19(dist=39358),CYP2C9(dist=46095)	intergenic	0.002664	+	1.003e-09	0.902052	-	0.049485	0.975258	B
rs4788460	16	72154509	T	C	0.2878	PMFBP1	intronic	-0.003925	-	8.925e-18	1.1109	+	0.0469388	0.976531	B
rs16825276	1	21685445	T	C	0.1312	ECE1(dist=13411),NBPF3(dist=81138)	intergenic	0.006952	+	2.161e-28	0.850343	-	0.0413499	0.979325	B
rs36033103	16	72142038	T	G	0.09542	DHX38	intronic	0.005485	+	2.743e-15	0.833942	-	0.0397256	0.980137	B
rs7996257	13	111108635	C	G	0.3969	COL4A2	intronic	0.002978	+	2.986e-12	0.897184	-	0.0338096	0.983095	B
rs1223793	1	214321218	G	A	0.1658	PROX1(dist=106371),SMYD2(dist=133347)	intergenic	0.003281	+	4.796e-09	0.858609	-	0.0288953	0.985552	B
rs2619604	10	65436768	A	G	0.1927	REEP3(dist=51885),ANXA2P3(dist=1148517)	intergenic	-0.002944	-	3.267e-08	1.15422	+	0.0175009	0.99125	B
rs58865280	2	113853649	A	T	0.3839	IL1F10(dist=20222),IL1RN(dist=21821)	intergenic	0.002832	+	3.55e-11	0.874685	-	0.00924971	0.995375	B
rs112682351	9	136005873	C	A	0.01472	RALGDS	intronic	-0.01448	-	2.191e-17	1.56512	+	0.00644567	0.996777	B
rs28362819	19	49190988	T	C	0.02202	SEC1P(dist=5486),FUT2(dist=8240)	intergenic	-0.008517	-	4.534e-09	1.57555	+	0.000932033	0.999534	B

## Sheet: Table S9
Table S9: Lead loci identified in GWAS on AST
Variant information								AST GWAS			Cirrhosis morbidity risk				Group A vs Group B
SNP	CHR	BP	Alt allele	Ref allele	MAF	Gene	Annotation	Beta	Direction	P	HR	Direction	P (two tail)	P (one tail)	FDR 10%
rs3747207	22	44324855	A	G	0.2141	PNPLA3	intronic	0.01275	+	1.184e-149	1.4688	+	1.45488e-12	7.27438e-13	A
rs186242105	22	44389342	G	C	0.01029	SAMM50	intronic	0.01173	+	2.057e-09	1.87086	+	0.000475047	0.000237523	A
rs28929474	14	94844947	T	C	0.01885	SERPINA1	exonic	0.01364	+	2.362e-22	1.61336	+	0.000499351	0.000249675	A
rs4961258	8	142232878	G	A	0.4025	SLC45A4	intronic	-0.002706	-	5.306e-11	0.8429	+	0.000876534	0.000438267	A
rs73390981	6	31243578	A	G	0.07608	HLA-C(dist=3665),HLA-B(dist=78065)	intergenic	0.004993	+	1.42e-10	1.31347	+	0.00131671	0.000658357	A
rs79564131	22	44371007	C	G	0.01245	SAMM50	intronic	0.01134	+	1.041e-10	1.64891	+	0.00300561	0.0015028	A
rs6734238	2	113841030	G	A	0.4014	IL1F10(dist=7603),IL1RN(dist=34440)	intergenic	-0.002766	-	1.583e-11	0.867964	+	0.00548517	0.00274258	A
rs35492760	15	40330081	GTCAA	G	0.1765	SRP14	intronic	0.003168	+	1.962e-09	1.15445	+	0.0199475	0.00997373	B
rs2954021	8	126482077	A	G	0.4936	TRIB1(dist=31430),LINC00861(dist=452690)	intergenic	0.002702	+	2.312e-11	1.11946	+	0.0226728	0.0113364	B
rs503581	18	55128675	A	G	0.09925	ONECUT2	intronic	-0.00588	-	5.424e-18	0.816306	+	0.0245897	0.0122948	B
rs76808401	22	44370428	C	A	0.01601	SAMM50	intronic	0.008998	+	9.318e-09	1.42556	+	0.0288028	0.0144014	B
rs10893391	11	125380040	C	T	0.06859	LOC403312(dist=10618),EI24(dist=59243)	intergenic	0.004478	+	2.451e-08	1.21397	+	0.0319919	0.015996	B
11:77968055_GT_G	11	77968055	G	GT	0.161	GAB2	intronic	-0.00367	-	6.142e-11	0.868397	+	0.0498337	0.0249168	B
1:150429103_TA_T	1	150429103	T	TA	0.3938	RPRD2	intronic	-0.002537	-	8.219e-10	0.906018	+	0.0542827	0.0271413	B
6:32153340_TA_T	6	32153340	T	TA	0.1518	PBX2(NM_002586:c.*819_*818delinsA)	UTR3	0.003195	+	3.438e-08	1.13896	+	0.0550433	0.0275217	B
rs139270876	10	18221371	G	C	0.03289	MRC1(dist=21280),SLC39A12(dist=19397)	intergenic	-0.01187	-	2.194e-24	0.729069	+	0.0579158	0.0289579	B
rs11727803	4	88213158	T	C	0.4214	KLHL8(dist=71398),MIR5705(dist=8489)	intergenic	-0.004004	-	1.094e-22	0.910267	+	0.0619045	0.0309523	B
rs375552970	10	18302275	TTTATTA	T	0.4567	SLC39A12	intronic	-0.003611	-	9.502e-19	0.912368	+	0.067657	0.0338285	B
rs9959832	18	56086820	C	T	0.2013	NEDD4L(dist=18048),MIR122(dist=31486)	intergenic	0.004375	+	3.578e-18	1.11489	+	0.0686436	0.0343218	B
rs61324882	22	29804950	TA	T	0.214	AP1B1(dist=20378),RFPL1S(dist=28054)	intergenic	-0.003011	-	9.793e-10	0.896723	+	0.0804689	0.0402345	B
rs12258932	10	18224915	G	A	0.1686	MRC1(dist=24824),SLC39A12(dist=15853)	intergenic	-0.006223	-	1.322e-29	0.886049	+	0.0846822	0.0423411	B
rs17661585	10	18401290	C	G	0.01164	SLC39A12(dist=69069),CACNB2(dist=28316)	intergenic	0.01574	+	5.029e-18	1.37636	+	0.0935324	0.0467662	B
rs6495076	15	73982965	G	A	0.4419	CD276	intronic	-0.002511	-	7.264e-10	0.921791	+	0.103923	0.0519613	B
rs142777617	22	44387381	G	C	0.01383	SAMM50	intronic	0.009512	+	1.51e-08	1.33643	+	0.104354	0.052177	B
rs307574	3	12127056	G	T	0.1563	SYN2	intronic	0.003061	+	2.696e-08	1.11089	+	0.105696	0.052848	B
rs6665912	1	150544093	C	T	0.2154	ADAMTSL4-AS1	ncRNA_intronic	0.00324	+	3.189e-11	1.09189	+	0.133532	0.0667658	B
rs17138358	7	17920253	C	G	0.4033	SNX13(NM_001350870:c.*2184C>G)	UTR3	-0.002814	-	1.006e-11	0.927483	+	0.138894	0.0694471	B
rs58542926	19	19379549	T	C	0.0742	TM6SF2	exonic	0.007829	+	5.044e-25	1.13656	+	0.145599	0.0727993	B
rs3758394	10	101654696	T	C	0.4323	DNMBP	intronic	0.002255	+	4.364e-08	1.07264	+	0.160951	0.0804755	B
rs8946	10	121437012	C	G	0.3838	BAG3(NM_004281:c.*218G>C)	UTR3	0.002965	+	1.47e-12	1.07012	+	0.183211	0.0916057	B
rs72854468	2	28330071	G	A	0.06967	BABAM2	intronic	0.004635	+	9.452e-09	1.12324	+	0.216681	0.10834	B
rs1981846	5	96268862	C	A	0.4997	ERAP2(dist=13442),LNPEP(dist=2484)	intergenic	-0.002265	-	2.138e-08	0.943406	+	0.238188	0.119094	B
rs41301876	17	78403801	A	G	0.08188	ENDOV(NM_001164638:c.*78G>A)	UTR3	-0.004077	-	2.858e-08	0.897097	+	0.246336	0.123168	B
rs369705328	10	17848192	C	G	0.1208	TMEM236(dist=5326),MRC1(dist=3150)	intergenic	0.0172	+	4.406e-167	1.08901	+	0.250204	0.125102	B
rs187429064	19	19380513	G	A	0.01066	TM6SF2	exonic	0.01301	+	1.144e-11	1.26766	+	0.258251	0.129125	B
rs56278466	10	17875857	T	G	0.3392	MRC1	intronic	-0.01551	-	3.51e-290	0.945814	+	0.290648	0.145324	B
rs200080494	10	101206295	CA	C	0.3781	GOT1(dist=15765),LINC01475(dist=79812)	intergenic	-0.004453	-	6.181e-26	0.9472	+	0.298865	0.149432	B
rs10787429	10	113949664	T	C	0.2682	GPAM(dist=6127),TECTB(dist=93750)	intergenic	0.002477	+	4.551e-08	1.05539	+	0.325151	0.162576	B
rs117225818	10	18236135	A	T	0.02691	MRC1(dist=36044),SLC39A12(dist=4633)	intergenic	0.008289	+	7.763e-11	1.14875	+	0.340647	0.170323	B
1:110481846_CA_C	1	110481846	CA	C	0.2057	CSF1(dist=8230),AHCYL1(dist=45541)	intergenic	-0.003306	-	8.397e-11	0.943456	+	0.358066	0.179033	B
rs2081194	19	49263477	G	C	0.3906	FGF21(dist=1890),BCAT2(dist=34842)	intergenic	0.002439	+	1.91e-08	1.04993	+	0.358808	0.179404	B
rs2500110	1	183804853	T	C	0.1964	RGL1	intronic	0.003685	+	2.378e-13	1.05553	+	0.371677	0.185839	B
rs146860861	10	101647113	A	G	0.05611	DNMBP	intronic	-0.006136	-	2.615e-12	0.906324	+	0.380359	0.190179	B
rs2460055	11	93764151	A	G	0.4061	HEPHL1	intronic	0.002335	+	1.254e-08	1.04467	+	0.38195	0.190975	B
rs56254331	19	41826020	C	A	0.1622	CCDC97	intronic	0.003333	+	5.81e-10	1.05548	+	0.402713	0.201356	B
rs12768517	10	17654819	G	A	0.1232	HACD1	intronic	-0.004718	-	1.954e-14	0.938523	+	0.411084	0.205542	B
rs10733608	9	117148430	T	G	0.4838	AKNA	intronic	-0.003558	-	3.562e-18	0.959704	+	0.412064	0.206032	B
rs41318029	10	101590486	A	G	0.01646	ABCC2	exonic	0.008734	+	9.513e-09	1.15011	+	0.420862	0.210431	B
rs13107325	4	103188709	T	C	0.07169	SLC39A8	exonic	0.006048	+	3.845e-15	1.07538	+	0.425376	0.212688	B
rs11678685	2	169710607	A	G	0.3121	NOSTRIN	intronic	0.002419	+	2.534e-08	1.04189	+	0.43546	0.21773	B
rs9614312	22	44407745	T	A	0.1001	PARVB	intronic	0.005412	+	3.64e-16	1.06345	+	0.437863	0.218932	B
rs4969182	17	76393030	C	T	0.4918	PGS1	intronic	0.002409	+	2.797e-09	1.03843	+	0.446234	0.223117	B
rs508196	10	18263873	T	C	0.432	SLC39A12	intronic	-0.009588	-	1.782e-120	0.962861	+	0.453259	0.22663	B
10:17751353_CTCTT_C	10	17751353	C	CTCTT	0.01723	STAM	intronic	0.00985	+	4.597e-10	1.14558	+	0.454011	0.227005	B
rs72683923	14	50735947	C	T	0.01884	L2HGDH	exonic	-0.01078	-	1.531e-13	0.87248	+	0.474163	0.237081	B
rs7775698	6	135418635	T	C	0.2575	HBS1L(dist=42599),MYB(dist=83818)	intergenic	-0.002638	-	7.922e-09	0.961512	+	0.487942	0.243971	B
rs13133548	4	89740128	A	G	0.4586	FAM13A	intronic	0.002211	+	4.864e-08	1.03448	+	0.493637	0.246818	B
rs143378550	9	133069741	A	C	0.01621	HMCN2	exonic	-0.009311	-	3.514e-09	0.869165	+	0.496094	0.248047	B
rs2910953	5	39533318	A	T	0.2484	LINC02104(dist=8508),LINC00603(dist=519075)	intergenic	0.003074	+	5.091e-11	1.03933	+	0.497975	0.248988	B
rs11814437	10	17645134	A	G	0.239	HACD1	intronic	0.005592	+	1.766e-32	1.03934	+	0.499631	0.249816	B
rs4661718	1	16505908	C	T	0.3757	EPHA2(dist=23304),ARHGEF19(dist=18441)	intergenic	-0.003331	-	1.114e-15	0.966204	+	0.500138	0.250069	B
rs9380500	6	35266231	G	C	0.18	DEF6	intronic	0.003229	+	1.399e-09	1.03979	+	0.544494	0.272247	B
rs964184	11	116648917	G	C	0.1377	ZPR1(NM_001317086:c.*724G>C,NM_003904:c.*724G>C)	UTR3	0.003476	+	4.851e-09	1.04025	+	0.581686	0.290843	B
rs2277998	19	7831628	A	G	0.294	CLEC4M	exonic	-0.003031	-	5.453e-12	0.971741	+	0.595734	0.297867	B
rs10445365	17	43932789	T	C	0.1672	MAPT-AS1	ncRNA_intronic	-0.003434	-	3.883e-10	0.964988	+	0.600041	0.30002	B
rs555614444	12	57778136	CA	C	0.2305	R3HDM2	intronic	-0.002696	-	4.658e-08	0.970373	+	0.618615	0.309307	B
rs41277356	10	18291222	G	A	0.0243	SLC39A12-AS1	ncRNA_exonic	-0.01203	-	4.159e-21	0.92643	+	0.636703	0.318352	B
rs132645	22	36548406	G	A	0.173	APOL3	intronic	-0.003708	-	3.17e-12	0.969615	+	0.638954	0.319477	B
rs10075805	5	31021358	G	A	0.2746	LOC105374704(dist=1139148),CDH6(dist=172404)	intergenic	-0.002727	-	1.11e-09	0.975565	+	0.653513	0.326756	B
rs10883348	10	101227302	C	T	0.4427	GOT1(dist=36772),LINC01475(dist=58805)	intergenic	-0.002482	-	1.192e-09	0.978569	+	0.66448	0.33224	B
rs35186928	6	32582604	A	G	0.3667	HLA-DRB1(dist=24991),HLA-DQA1(dist=22579)	intergenic	0.005826	+	6.409e-44	1.02174	+	0.673128	0.336564	B
rs41289620	3	46003735	T	C	0.01162	FYCO1	exonic	0.01359	+	1.055e-13	1.08638	+	0.699288	0.349644	B
rs9987289	8	9183358	A	G	0.09333	LOC157273	ncRNA_intronic	0.004088	+	4.202e-09	1.02775	+	0.745711	0.372856	B
rs71010954	7	7266026	G	GA	0.3483	C1GALT1	intronic	0.0025	+	6.64e-09	1.01568	+	0.766047	0.383023	B
rs2395102	6	32183602	C	T	0.1698	NOTCH4	intronic	0.003218	+	5.022e-09	1.01976	+	0.769711	0.384855	B
rs113414299	10	17679214	A	G	0.1056	HACD1(dist=19841),STAM-AS1(dist=4069)	intergenic	-0.009781	-	2.059e-49	0.979006	+	0.79443	0.397215	B
13:81090964_GTTC_G	13	81090964	G	GTTC	0.3446	SPRY2(dist=175714),LINC00377(dist=501559)	intergenic	-0.002339	-	4.529e-08	0.986751	+	0.797782	0.398891	B
rs12290197	11	22180307	A	G	0.4183	NELL1(dist=583078),ANO5(dist=34415)	intergenic	-0.002814	-	1.118e-11	0.987509	+	0.80369	0.401845	B
rs7488780	12	20579392	C	G	0.1965	PDE3A	intronic	-0.002766	-	3.673e-08	0.986079	+	0.82008	0.41004	B
rs9379873	6	26402717	C	T	0.1271	BTN3A1	intronic	-0.003797	-	1.458e-10	0.986855	+	0.856096	0.428048	B
rs4547811	4	146794621	C	T	0.1692	ZNF827	intronic	0.004334	+	1.641e-15	1.01089	+	0.870409	0.435204	B
rs12414377	10	17592474	C	T	0.09396	ST8SIA6(dist=96088),HACD1(dist=39484)	intergenic	-0.00412	-	8.342e-09	0.987755	+	0.887837	0.443918	B
rs432139	10	17355678	A	G	0.2923	VIM(dist=76086),ST8SIA6(dist=1735)	intergenic	-0.003099	-	4.781e-12	0.992437	+	0.889866	0.444933	B
rs79412885	1	9241839	A	G	0.06604	MIR34AHG	ncRNA_intronic	-0.005765	-	6.82e-13	0.987368	+	0.897649	0.448825	B
rs11656843	17	41339487	A	G	0.3524	NBR1	intronic	0.002569	+	1.736e-09	1.00373	+	0.943085	0.471543	B
rs7612234	3	33132144	A	G	0.2825	TMPPE(NM_001136238:c.*2182C>T,NM_001039770:c.*2182C>T)	UTR3	-0.002643	-	2.946e-09	0.99793	+	0.969654	0.484827	B
rs17693963	6	27710165	C	A	0.1168	LINC01012(dist=32164),LOC100131289(dist=19358)	intergenic	-0.004625	-	3.996e-14	0.998597	+	0.985077	0.492539	B
6:32790694_CTT_C	6	32790694	C	CTT	0.3201	TAP2	intronic	0.00249	+	3.544e-08	1.00074	+	0.98936	0.49468	B
rs3909469	5	39424010	G	A	0.2544	DAB2	intronic	0.003301	+	9.021e-13	1.00052	+	0.992591	0.496296	B
rs155511	5	72236003	G	A	0.4691	TNPO1(dist=25788),FCHO2(dist=15805)	intergenic	-0.004026	-	3.018e-23	0.999759	+	0.996118	0.498059	B
rs12661244	6	32331991	T	A	0.09018	LOC101929163	ncRNA_intronic	0.004622	+	1.539e-11	1.00037	+	0.996448	0.498224	B
rs9257245	6	28800344	C	A	0.1102	LINC00533(dist=178092),LINC01623(dist=27058)	intergenic	-0.005115	-	5.274e-16	1.00044	+	0.995415	0.502292	B
rs11076256	16	58752466	T	C	0.0824	GOT2	exonic	-0.008365	-	3.052e-31	1.00104	+	0.990557	0.504722	B
rs55662542	10	17700572	T	C	0.01687	STAM	intronic	0.01074	+	6.757e-12	0.989786	+	0.957817	0.521091	B
rs869	9	33113121	A	G	0.4323	B4GALT1(NM_001497:c.*331C>T)	UTR3	-0.0025	-	9.15e-10	1.00304	+	0.951433	0.524284	B
rs2482103	10	18479948	A	G	0.1058	CACNB2	intronic	-0.00537	-	6.235e-16	1.00663	+	0.934951	0.532524	B
rs11804620	1	205132504	A	C	0.2432	DSTYK	intronic	0.002767	+	6.647e-09	0.994105	+	0.919428	0.540286	B
6:33071045_TG_T	6	33071045	T	TG	0.1532	HLA-DPB1(dist=13572),HLA-DPB2(dist=9247)	intergenic	0.004367	+	1.086e-14	0.992455	+	0.913177	0.543412	B
rs550057	9	136146597	T	C	0.2504	ABO	intronic	-0.004023	-	2.527e-18	1.00662	+	0.906309	0.546845	B
rs35145906	4	23987363	G	A	0.3996	PPARGC1A	intronic	-0.002254	-	4.987e-08	1.00623	+	0.901859	0.54907	B
rs61804210	1	161670827	T	C	0.1019	RPL31P11(dist=15785),FCRLA(dist=5935)	intergenic	0.007687	+	8.242e-32	0.98957	+	0.896279	0.55186	B
rs12904	1	155106697	A	G	0.4113	EFNA1(NM_004428:c.*154G>A,NM_182685:c.*154G>A)	UTR3	-0.002637	-	1.167e-10	1.00732	+	0.884059	0.55797	B
rs13395911	2	233520254	A	T	0.4001	EFHD1	intronic	-0.00361	-	5.354e-18	1.00787	+	0.878292	0.560854	B
rs1264706	6	30063652	C	G	0.1262	RNF39(dist=20024),TRIM31(dist=7022)	intergenic	-0.005246	-	9.928e-19	1.01476	+	0.83961	0.580195	B
rs2253491	6	31249217	A	G	0.2027	HLA-C(dist=9304),HLA-B(dist=72426)	intergenic	-0.005743	-	2.152e-30	1.01366	+	0.824727	0.587637	B
8:59464613_CAA_C	8	59464613	C	CAA	0.3203	SDCBP(dist=868)	upstream	-0.002438	-	2.24e-08	1.01364	+	0.798419	0.60079	B
rs723177	1	161651064	T	C	0.2983	FCGR2B(dist=2620),RPL31P11(dist=2431)	intergenic	-0.002953	-	1.875e-11	1.0141	+	0.794189	0.602905	B
rs7250175	19	33988482	T	C	0.4176	PEPD	intronic	-0.00255	-	8.252e-10	1.01516	+	0.766902	0.616549	B
rs77536950	10	17703487	A	G	0.0558	STAM	intronic	-0.004989	-	7.125e-09	1.03478	+	0.742927	0.628536	B
Affx-8220405	12	57071889	AG	A	0.2755	PTGES3	intronic	-0.002755	-	9.379e-10	1.01877	+	0.734385	0.632807	B
rs6685495	1	161276376	A	G	0.1905	MPZ	intronic	0.002936	+	2.968e-08	0.973763	+	0.682748	0.658626	B
rs1894474	22	30238074	G	A	0.4738	ASCC2(dist=3781),MTMR3(dist=41084)	intergenic	-0.002537	-	4.226e-10	1.0214	+	0.669654	0.665173	B
rs138052038	10	102036049	GTCTCCCTCTCCA	G	0.4385	BLOC1S2	intronic	-0.004867	-	3.175e-32	1.02232	+	0.661402	0.669299	B
rs2841545	6	13498680	T	C	0.2764	GFOD1(dist=10811),SIRT5(dist=76081)	intergenic	-0.003521	-	5.801e-15	1.02501	+	0.652267	0.673866	B
rs11698868	20	33549946	T	C	0.1883	MYH7B	intronic	0.002911	+	1.923e-08	0.971211	+	0.64725	0.676375	B
rs77707292	18	56099855	C	T	0.07885	NEDD4L(dist=31083),MIR122(dist=18451)	intergenic	-0.00425	-	1.383e-08	1.04207	+	0.646891	0.676554	B
rs754465	10	79680514	C	A	0.4104	DLG5	intronic	-0.002853	-	4.116e-12	1.02746	+	0.590451	0.704774	B
rs10160353	11	93902945	A	G	0.1176	PANX1	intronic	-0.006386	-	3.139e-24	1.04291	+	0.578694	0.710653	B
rs74834816	3	58321828	A	G	0.08296	PXK	intronic	-0.006117	-	5.834e-17	1.06337	+	0.478853	0.760573	B
rs7661487	4	99858094	G	A	0.3976	EIF4E(dist=6306),METAP1(dist=58694)	intergenic	0.002471	+	1.859e-09	0.957512	+	0.390566	0.804717	B
rs217184	16	72105965	C	T	0.19	HPR	intronic	-0.003441	-	1.489e-11	1.05617	+	0.372775	0.813613	B
2:27748992_AT_A	2	27748992	AT	A	0.3777	GCKR(dist=2442),C2orf16(dist=50397)	intergenic	0.00295	+	2.035e-12	0.954971	+	0.371968	0.814016	B
rs117775167	10	17755003	G	C	0.02816	STAM	intronic	0.00732	+	1.667e-09	0.864951	+	0.358817	0.820591	B
rs764302457	3	58391806	GCTG	G	0.3455	PXK	intronic	0.005647	+	1.408e-38	0.951016	+	0.345846	0.827077	B
6:31181419_CAAAAAAAAAAAA_C	6	31181419	CAAAAAAAAAAAA	C	0.4624	HCG27(dist=9674),HLA-C(dist=55107)	intergenic	-0.003361	-	3.504e-16	1.05221	+	0.313688	0.843156	B
rs68096005	10	17591919	G	C	0.2656	ST8SIA6(dist=95533),HACD1(dist=40039)	intergenic	0.002571	+	3.654e-08	0.939773	+	0.286283	0.856859	B
rs79287178	3	172294500	A	G	0.02445	LINC02068	ncRNA_intronic	-0.009834	-	3.924e-14	1.178	+	0.264294	0.867853	B
rs3972616	11	47461263	AT	A	0.4886	RAPSN	intronic	-0.002711	-	1.005e-10	1.06329	+	0.230943	0.884529	B
rs11915472	3	132250941	G	A	0.0883	DNAJC13	intronic	-0.004324	-	1.028e-09	1.10738	+	0.219687	0.890156	B
rs10163225	16	54421510	T	G	0.03713	LINC02140(dist=16899),LOC101927480(dist=459652)	intergenic	0.00742	+	6.988e-12	0.815604	+	0.159716	0.920142	B
rs56213591	17	65033825	G	A	0.1547	CACNG4(dist=4307),CACNG1(dist=6827)	intergenic	0.003151	+	1.881e-08	0.890025	+	0.103802	0.948099	B
rs79372177	10	18246833	G	A	0.01966	SLC39A12	intronic	0.01227	+	2.463e-18	0.680912	+	0.0620681	0.968966	B
rs3062629	8	10606219	C	CTACAG	0.4232	LOC102723313	ncRNA_intronic	0.002659	+	1.445e-10	0.885675	+	0.0177598	0.99112	B
rs9273325	6	32623193	A	G	0.1673	HLA-DQA1(dist=11764),HLA-DQB1(dist=4048)	intergenic	-0.006604	-	1.243e-34	1.18774	+	0.00570731	0.997146	B

## Sheet: Table S10
Table S10: Lead loci identified in GWAS on GGT
Variant information								GGT GWAS			Cirrhosis morbidity risk					Group A vs Group B
SNP	CHR	BP	Alt allele	Ref allele	MAF	Gene	Annotation	BETA	Direction	P	HR	Direction	cx_pvalue	cx_pvalue_onetail	bh	FDR 10%
rs1551546	8	59227553	G	A	0.4635	LOC101929528(dist=42893),UBXN2B(dist=96270)	intergenic	-0.00528	-	4.491e-09	0.828792	+	0.000200838	0.000100419	0.0246027	A
rs352610	5	106888783	A	C	0.1787	EFNA5	intronic	0.008265	+	1.309e-12	1.18539	+	0.00569389	0.00284694	0.267103	B
rs2954021	8	126482077	A	G	0.4936	TRIB1(dist=31430),LINC00861(dist=452690)	intergenic	0.008933	+	2.276e-23	1.13776	+	0.00965695	0.00482848	0.267103	B
rs12000215	9	112223059	G	A	0.3243	PTPN3	intronic	-0.005497	-	1.226e-08	0.868038	+	0.0100256	0.0050128	0.267103	B
12:121466867_GAAAAAAAA_G	12	121466867	GAAAAAAAA	G	0.07806	OASL	intronic	-0.01165	-	5.48e-11	0.750737	+	0.0109021	0.00545107	0.267103	B
rs3987888	17	75370274	C	T	0.4817	2009-09-01	intronic	0.00601	+	2.806e-11	1.12961	+	0.0152038	0.0076019	0.310411	B
rs13083375	3	12365308	T	G	0.1155	PPARG	intronic	-0.009385	-	1.225e-11	0.828117	+	0.0225019	0.011251	0.393784	B
rs10460460	2	121349814	G	A	0.45	LINC01101(dist=125889),GLI2(dist=205053)	intergenic	0.004931	+	4.404e-08	1.11676	+	0.026454	0.013227	0.403265	B
rs2996448	13	28439873	G	A	0.4048	PLUT	ncRNA_intronic	0.008246	+	1.879e-19	1.1126	+	0.0335264	0.0167632	0.403265	B
rs7133528	12	53275334	T	C	0.3435	KRT78(dist=32556),KRT8(dist=15637)	intergenic	0.00521	+	3.142e-08	1.11423	+	0.035254	0.017627	0.403265	B
rs11752007	6	7242605	C	T	0.12	RREB1	intronic	0.007882	+	7.14e-09	1.16151	+	0.0362116	0.0181058	0.403265	B
rs3843467	5	55856375	T	G	0.2052	C5orf67	intronic	0.006607	+	2.542e-09	1.12966	+	0.0399624	0.0199812	0.40795	B
rs116930500	14	103517429	A	T	0.02166	CDC42BPB	intronic	0.01747	+	4.464e-09	1.32425	+	0.0532416	0.0266208	0.5017	B
rs2941465	8	76465909	T	C	0.4366	HNF4G	intronic	-0.005105	-	1.694e-08	0.909709	+	0.0611588	0.0305794	0.535139	B
rs2739344	22	24298293	A	C	0.4249	MIF-AS1(dist=57176),GSTT2B(dist=1308)	intergenic	0.0106	+	1.158e-30	1.09792	+	0.0657888	0.0328944	0.537275	B
rs6759291	2	64909691	G	A	0.2057	SERTAD2(dist=28645),LINC01800(dist=163573)	intergenic	-0.006257	-	2.093e-08	0.892667	+	0.0764995	0.0382497	0.585699	B
rs11593377	10	11895097	C	T	0.2079	PROSER2-AS1	ncRNA_intronic	0.007038	+	1.9e-10	1.10776	+	0.0858155	0.0429078	0.602223	B
rs2943656	2	227121918	A	G	0.3604	LOC646736(dist=77140),MIR5702(dist=401508)	intergenic	-0.006384	-	8.168e-12	0.914659	+	0.0889761	0.0444881	0.602223	B
rs2382631	19	17826412	T	G	0.4601	UNC13A(dist=27404),MAP1S(dist=3849)	intergenic	-0.008137	-	2.259e-19	0.920259	+	0.0978457	0.0489229	0.602223	B
rs145056665	22	25076974	A	C	0.0116	POM121L10P(dist=21860),PIWIL3(dist=38027)	intergenic	-0.02354	-	1.545e-08	0.623149	+	0.103224	0.0516119	0.602223	B
rs35035878	14	103474135	AAGC	A	0.3897	CDC42BPB	intronic	-0.01023	-	1.127e-28	0.919147	+	0.103238	0.0516191	0.602223	B
rs144901786	16	2166255	T	C	0.03096	PKD1	intronic	-0.01545	-	1.116e-09	0.78033	+	0.116461	0.0582304	0.606509	B
rs3886929	12	121593600	C	A	0.07484	P2RX7	intronic	0.0125	+	2.918e-13	1.15078	+	0.117603	0.0588015	0.606509	B
rs940397	1	200269903	T	C	0.2152	NR5A2(dist=123353),LINC00862(dist=41769)	intergenic	-0.007414	-	1.395e-11	0.9082	+	0.123598	0.0617991	0.606509	B
rs4940691	18	56095378	T	G	0.2022	NEDD4L(dist=26606),MIR122(dist=22928)	intergenic	0.02211	+	5.594e-88	1.09465	+	0.132247	0.0661237	0.606509	B
rs117313328	14	103557195	T	C	0.0133	LOC107984640(dist=833)	downstream	-0.02151	-	1.289e-08	0.685338	+	0.13292	0.0664602	0.606509	B
rs62241682	3	29368787	A	T	0.2705	RBMS3	intronic	0.006813	+	1.58e-11	1.08566	+	0.134997	0.0674983	0.606509	B
rs2070464	22	24183875	G	A	0.3768	DERL3(dist=2676),SLC2A11(dist=15015)	intergenic	0.005226	+	1.88e-08	1.07838	+	0.138631	0.0693153	0.606509	B
rs2811289	1	178572693	A	G	0.4747	C1orf220(dist=54669),MIR4424(dist=74191)	intergenic	-0.007325	-	3.479e-16	0.933571	+	0.169259	0.0846293	0.663482	B
rs3870	14	103576775	T	C	0.126	EXOC3L4(NM_001077594:c.*215C>T)	UTR3	0.008987	+	3.219e-11	1.1042	+	0.171464	0.0857319	0.663482	B
rs11388770	15	50951872	CT	C	0.396	TRPM7	intronic	-0.005479	-	2.383e-09	0.932419	+	0.174426	0.0872128	0.663482	B
rs28362834	19	49206005	G	C	0.08163	LOC105447645	ncRNA_exonic	-0.01035	-	1.595e-10	0.880232	+	0.177498	0.088749	0.663482	B
rs35124383	7	135167900	C	T	0.2481	CNOT4	intronic	-0.005669	-	4.167e-08	0.924527	+	0.180522	0.0902608	0.663482	B
rs7291169	22	18449038	G	A	0.2347	MICAL3	intronic	-0.02085	-	3.52e-88	0.925517	+	0.191779	0.0958893	0.663482	B
rs8014182	14	103859962	T	C	0.1254	MARK3	intronic	-0.0104	-	1.726e-14	0.904315	+	0.196406	0.0982032	0.663482	B
rs12320328	12	25408464	G	A	0.08502	KRAS(dist=4599),LMNTD1(dist=220552)	intergenic	-0.009857	-	1.632e-09	0.883928	+	0.197234	0.0986169	0.663482	B
rs139723	22	25284456	T	C	0.1871	SGSM1	intronic	0.007546	+	4.478e-11	1.08265	+	0.201193	0.100596	0.663482	B
rs10826200	10	60333847	C	T	0.4362	BICC1	intronic	-0.005393	-	2.339e-09	0.940838	+	0.225802	0.112901	0.663482	B
rs79287178	3	172294500	A	G	0.02445	LINC02068	ncRNA_intronic	0.02244	+	7.525e-15	1.19292	+	0.229482	0.114741	0.663482	B
rs59765435	20	14685528	A	G	0.2698	MACROD2	intronic	0.007421	+	2.007e-13	1.06797	+	0.234832	0.117416	0.663482	B
rs35901984	14	103443578	T	C	0.03685	CDC42BPB	intronic	-0.01341	-	1.178e-08	0.848163	+	0.242287	0.121144	0.663482	B
rs2094496	13	27837415	T	C	0.05497	RPL21(dist=6713),RASL11A(dist=7049)	intergenic	0.01365	+	3.211e-12	1.12807	+	0.242435	0.121218	0.663482	B
rs141131173	12	121380655	G	T	0.0144	XLOC_009911(dist=34778),HNF1A-AS1(dist=26986)	intergenic	-0.0266	-	3.391e-13	0.765269	+	0.244484	0.122242	0.663482	B
rs1364076	5	72124610	A	G	0.2891	TNPO1	intronic	-0.005706	-	9.407e-09	0.937979	+	0.25231	0.126155	0.663482	B
rs35162324	14	103429772	A	G	0.0241	CDC42BPB	intronic	0.01987	+	3.458e-12	1.18187	+	0.25392	0.12696	0.663482	B
rs73214163	12	121470507	T	C	0.03466	OASL	intronic	-0.01502	-	4.474e-10	0.849316	+	0.255503	0.127751	0.663482	B
rs116248193	2	28378571	G	A	0.03223	LOC100505736	ncRNA_intronic	0.01477	+	2.92e-09	1.15691	+	0.257383	0.128691	0.663482	B
rs34765012	2	192112652	G	A	0.3282	MYO1B	intronic	0.01154	+	1.698e-33	1.06087	+	0.259977	0.129988	0.663482	B
rs12442886	15	72473611	T	C	0.2485	GRAMD2A	intronic	-0.006568	-	3.006e-10	0.939554	+	0.288996	0.144498	0.703676	B
rs6494207	15	60815133	C	G	0.2568	RORA-AS1	ncRNA_intronic	-0.005718	-	2.372e-08	0.941415	+	0.295648	0.147824	0.703676	B
rs17358295	11	34653771	G	T	0.1047	EHF	intronic	-0.01141	-	6.657e-15	0.916103	+	0.298343	0.149172	0.703676	B
rs143602482	5	106607030	TA	T	0.1293	LINC01950(dist=260315),EFNA5(dist=105560)	intergenic	-0.009185	-	6.663e-12	0.923832	+	0.300229	0.150115	0.703676	B
rs7289918	22	25220600	A	G	0.3047	SGSM1	intronic	0.0108	+	4.133e-28	1.05684	+	0.304448	0.152224	0.703676	B
rs9697210	9	131468740	A	G	0.143	PKN3	intronic	-0.01373	-	5.252e-27	0.930331	+	0.32132	0.16066	0.728263	B
10:101998689_CAA_C	10	101998689	C	CAA	0.3251	CWF19L1	intronic	0.005571	+	8.991e-09	1.05312	+	0.329737	0.164869	0.728263	B
rs635634	9	136155000	T	C	0.1819	ABO(dist=4370),SURF6(dist=42543)	intergenic	0.0119	+	3.235e-25	1.06206	+	0.334593	0.167297	0.728263	B
rs17616063	16	51436882	G	A	0.07148	SALL1(dist=251699),LINC01571(dist=359548)	intergenic	0.01114	+	3.931e-11	1.09006	+	0.338878	0.169439	0.728263	B
rs530758320	14	104116918	CT	C	0.2751	KLC1	intronic	-0.005964	-	9.435e-09	0.946641	+	0.345984	0.172992	0.728263	B
rs148010387	18	19616919	A	G	0.05574	MIB1(dist=166001),GATA6-AS1(dist=129940)	intergenic	0.01174	+	3.056e-09	1.09965	+	0.36591	0.182955	0.728263	B
rs9608238	22	24503820	T	C	0.1683	CABIN1	intronic	0.009255	+	1.893e-14	1.06024	+	0.372469	0.186234	0.728263	B
rs201733666	2	219183053	GC	G	0.4114	PNKD	intronic	0.005002	+	4.518e-08	1.04546	+	0.380464	0.190232	0.728263	B
rs1800961	20	43042364	T	C	0.03026	HNF4A	exonic	0.01532	+	2.486e-09	1.12522	+	0.38122	0.19061	0.728263	B
rs146860861	10	101647113	A	G	0.05611	DNMBP	intronic	-0.01638	-	3.816e-17	0.907129	+	0.387576	0.193788	0.728263	B
rs118105649	22	25128338	T	C	0.02058	PIWIL3	intronic	-0.01734	-	1.896e-08	0.856232	+	0.401234	0.200617	0.728263	B
1:51062816_GT_G	1	51062816	G	GT	0.4313	FAF1	intronic	-0.005218	-	2e-08	0.958091	+	0.408366	0.204183	0.728263	B
rs6668850	1	150521099	T	A	0.01452	ADAMTSL4(dist=746)	upstream	-0.02216	-	1.134e-09	0.834769	+	0.411617	0.205808	0.728263	B
rs62123561	19	18218444	G	A	0.4206	MAST3	intronic	0.007212	+	1.668e-15	1.04197	+	0.412393	0.206197	0.728263	B
rs142795307	3	160137363	CT	C	0.2582	SMC4	intronic	0.007138	+	2.88e-12	1.04693	+	0.413623	0.206811	0.728263	B
rs112563428	6	34800435	T	C	0.1128	UHRF1BP1	intronic	-0.009465	-	1.172e-11	0.937728	+	0.416544	0.208272	0.728263	B
rs112234981	22	24462180	G	A	0.01444	CABIN1	intronic	0.02165	+	5.135e-09	1.16599	+	0.419527	0.209763	0.728263	B
rs35116979	9	15766661	AT	A	0.4556	CCDC171	intronic	0.005284	+	9.464e-09	1.04191	+	0.422095	0.211048	0.728263	B
rs3017084	11	62199593	A	G	0.1255	SCGB1A1(dist=8915),AHNAK(dist=1421)	intergenic	0.00771	+	9.962e-09	1.05684	+	0.450362	0.225181	0.762063	B
rs45457998	11	118492713	G	A	0.03854	PHLDB1	intronic	0.01377	+	2.057e-09	1.09609	+	0.454128	0.227064	0.762063	B
18:55319030_AT_A	18	55319030	A	AT	0.118	ATP8B1,LOC100505549	intronic	-0.0095	-	2.924e-12	0.945424	+	0.4684	0.2342	0.775392	B
rs235314	21	46271452	C	T	0.4704	PTTG1IP	exonic	0.006677	+	1.058e-13	1.03529	+	0.485352	0.242676	0.776736	B
rs7538966	1	16504549	T	C	0.3775	EPHA2(dist=21945),ARHGEF19(dist=19800)	intergenic	-0.01983	-	1.55e-102	0.965429	+	0.493027	0.246513	0.776736	B
rs880626	15	60983429	A	G	0.256	RORA	intronic	-0.007077	-	5.063e-11	0.959875	+	0.499266	0.249633	0.776736	B
rs6810898	4	146783506	A	G	0.05665	ZNF827	intronic	-0.0109	-	9.032e-09	0.929321	+	0.500004	0.250002	0.776736	B
rs148117850	22	24929074	A	G	0.02479	UPB1(dist=6521),GUCD1(dist=7317)	intergenic	0.02018	+	2.705e-12	1.1082	+	0.500915	0.250458	0.776736	B
rs4822983	22	29115066	T	C	0.3225	CHEK2	intronic	-0.006414	-	1.796e-11	0.965819	+	0.513341	0.256671	0.781558	B
rs191853788	22	24670771	G	A	0.01264	SPECC1L-ADORA2A	ncRNA_intronic	-0.025	-	2.831e-10	0.861092	+	0.528121	0.26406	0.781558	B
rs77666400	1	101659343	C	T	0.2514	LOC102606465(dist=106408),LOC101928370(dist=41086)	intergenic	0.007723	+	1.536e-13	1.03621	+	0.535827	0.267914	0.781558	B
rs3735683	7	1025533	T	C	0.2382	CYP2W1	intronic	-0.006506	-	5.716e-10	0.964452	+	0.538807	0.269404	0.781558	B
rs7559046	2	28644670	G	C	0.4656	FOSL2(dist=7154),PLB1(dist=74268)	intergenic	-0.005189	-	1.145e-08	0.969869	+	0.545219	0.272609	0.781558	B
rs10104003	8	55422440	T	C	0.2073	SOX17(dist=48984),RP1(dist=106187)	intergenic	0.009871	+	3.548e-19	1.03624	+	0.556634	0.278317	0.781558	B
rs75622376	12	111525915	T	C	0.03589	CUX2	intronic	0.01765	+	1.169e-12	1.08003	+	0.564255	0.282128	0.781558	B
rs148076268	15	44429868	T	A	0.02252	FRMD5	intronic	-0.01761	-	3.298e-09	0.906224	+	0.569775	0.284887	0.781558	B
rs56254331	19	41826020	C	A	0.1622	CCDC97	intronic	0.008808	+	1.589e-13	1.03718	+	0.576282	0.288141	0.781558	B
rs2904889	8	95940598	G	T	0.1638	TP53INP1(NM_033285:c.*2109A>C,NM_001135733:c.*2375A>C)	UTR3	0.008102	+	1.719e-11	1.03727	+	0.580448	0.290224	0.781558	B
rs117408406	7	1515133	C	A	0.02822	INTS1	intronic	0.01498	+	2.572e-08	1.08089	+	0.589749	0.294874	0.781558	B
rs541034046	2	28354996	T	C	0.02278	BABAM2	intronic	0.01832	+	9.954e-10	1.08805	+	0.598297	0.299148	0.781558	B
rs184978907	19	818683	C	G	0.3878	PLPPR3	intronic	0.005587	+	4.757e-09	1.02788	+	0.603289	0.301644	0.781558	B
rs186765281	22	25010855	G	A	0.01514	GGT1	exonic	-0.07319	-	2.6e-89	0.898032	+	0.61657	0.308285	0.781558	B
rs2265781	10	101617736	C	T	0.4577	ABCC2(dist=5787),DNMBP(dist=17592)	intergenic	0.005397	+	2.144e-09	1.02514	+	0.618845	0.309422	0.781558	B
rs72821617	10	79621340	G	A	0.09096	DLG5	intronic	-0.01128	-	1.726e-13	0.958131	+	0.620681	0.31034	0.781558	B
rs8103840	19	49254955	T	C	0.4702	FUT1	intronic	-0.009475	-	2.906e-25	0.975495	+	0.623896	0.311948	0.781558	B
rs61504845	2	169856729	C	A	0.0558	ABCB11	intronic	0.01109	+	1.816e-08	1.0535	+	0.625214	0.312607	0.781558	B
rs2007962	22	18481316	A	T	0.108	MICAL3	intronic	0.009038	+	1.378e-09	1.04092	+	0.625246	0.312623	0.781558	B
rs10421262	19	14172951	G	T	0.4223	PALM3(dist=2980),MISP3(dist=10870)	intergenic	0.005526	+	2.911e-09	1.02458	+	0.636722	0.318361	0.787863	B
rs6926186	6	130350294	G	A	0.2999	L3MBTL3	intronic	-0.006081	-	4.117e-10	0.977841	+	0.679134	0.339567	0.824724	B
rs7566044	2	169960422	G	A	0.4942	DHRS9(dist=7745),LRP2(dist=23197)	intergenic	0.005017	+	2.519e-08	1.02082	+	0.679976	0.339988	0.824724	B
rs754466	10	79680434	T	A	0.2508	DLG5	intronic	0.0188	+	6.839e-75	1.02216	+	0.698934	0.349467	0.833572	B
rs10075805	5	31021358	G	A	0.2746	LOC105374704(dist=1139148),CDH6(dist=172404)	intergenic	-0.01554	-	3.251e-55	0.978947	+	0.701169	0.350585	0.833572	B
rs71859440	12	89904540	CTTTT	C	0.3043	POC1B	intronic	0.005905	+	5.754e-09	1.0214	+	0.708736	0.354368	0.833572	B
17:66029037_CT_C	17	66029037	C	CT	0.2229	C17orf58(dist=39272),KPNA2(dist=2680)	intergenic	0.007745	+	2.9e-12	1.02126	+	0.731458	0.365729	0.833572	B
rs75072820	12	121537457	A	G	0.1108	OASL(dist=60412),P2RX7(dist=33174)	intergenic	0.01445	+	3.708e-24	1.02594	+	0.742552	0.371276	0.833572	B
rs41292412	18	56118358	T	C	0.01088	MIR122,MIR3591	ncRNA_exonic	0.0232	+	3.598e-08	1.07625	+	0.743819	0.37191	0.833572	B
rs147048677	1	155161794	T	C	0.05633	MUC1	exonic	0.01087	+	8.588e-09	1.0328	+	0.754602	0.377301	0.833572	B
rs1960773	4	69537154	C	A	0.4858	UGT2B15(dist=660)	upstream	-0.006373	-	2.38e-12	0.985416	+	0.770111	0.385055	0.833572	B
rs112403677	22	24995701	A	G	0.01034	GGT1	intronic	0.05373	+	3.288e-36	1.06854	+	0.774025	0.387013	0.833572	B
rs79840307	22	25247309	A	C	0.03825	SGSM1	intronic	0.01561	+	2.171e-11	1.03729	+	0.774507	0.387254	0.833572	B
rs10780974	9	73465618	C	T	0.3899	TRPM3	intronic	0.005128	+	2.297e-08	1.013	+	0.799309	0.399655	0.833572	B
22:21929920_CTTTTTTTT_C	22	21929920	C	CTTTTTTTT	0.2303	UBE2L3	intronic	-0.007006	-	1.143e-10	0.985037	+	0.803271	0.401636	0.833572	B
rs151182529	13	110940361	TGGGAGGCTGAG	T	0.1949	COL4A1	intronic	-0.007246	-	1.731e-10	0.984565	+	0.80555	0.402775	0.833572	B
rs41390948	16	58075235	T	C	0.01186	MMP15	intronic	0.02307	+	1.106e-08	1.05532	+	0.805952	0.402976	0.833572	B
rs876435	8	22873533	G	A	0.4074	RHOBTB2	intronic	-0.00508	-	4.049e-08	0.987606	+	0.808253	0.404126	0.833572	B
rs7537378	1	232783851	A	C	0.406	SIPA1L2(dist=132497),LINC01745(dist=69966)	intergenic	0.005574	+	1.102e-09	1.0124	+	0.808332	0.404166	0.833572	B
rs10861545	12	106418967	C	T	0.1403	CASC18(dist=281126),NUAK1(dist=38158)	intergenic	0.008264	+	1.248e-10	1.01596	+	0.823219	0.411609	0.833572	B
1:16141512_CTTT_C	1	16141512	C	CTTT	0.3752	UQCRHL(dist=7318),FLJ37453(dist=19195)	intergenic	-0.007056	-	1.184e-13	0.988941	+	0.833368	0.416684	0.833572	B
rs4547811	4	146794621	C	T	0.1692	ZNF827	intronic	0.02878	+	7.58e-126	1.01388	+	0.836339	0.41817	0.833572	B
rs755382741	7	116409675	C	CT	0.3339	MET	intronic	0.007354	+	1.788e-14	1.01091	+	0.838329	0.419164	0.833572	B
rs2559658	10	79745269	A	G	0.1865	POLR3A	intronic	-0.008393	-	3.609e-13	0.98695	+	0.838353	0.419176	0.833572	B
rs17145884	11	62200176	T	C	0.1837	AHNAK(dist=838)	downstream	-0.01038	-	8.711e-19	0.9869	+	0.840151	0.420076	0.833572	B
rs41301467	14	103574968	C	G	0.05107	EXOC3L4	intronic	-0.01217	-	2.227e-09	0.978408	+	0.849233	0.424617	0.833572	B
rs73152567	22	25105502	C	T	0.02087	POM121L10P(dist=50388),PIWIL3(dist=9499)	intergenic	-0.01884	-	4.819e-10	0.968288	+	0.850584	0.425292	0.833572	B
22:24698898_CGAT_C	22	24698898	C	CGAT	0.02521	SPECC1L-ADORA2A	ncRNA_intronic	-0.02067	-	2.26e-13	0.974042	+	0.869504	0.434752	0.840708	B
rs535696392	20	39912395	TA	T	0.4907	ZHX3	intronic	-0.006748	-	2.503e-13	0.991906	+	0.874851	0.437425	0.840708	B
rs6910479	6	158414940	C	T	0.3059	SYNJ2	intronic	0.00749	+	7.376e-14	1.00851	+	0.878455	0.439227	0.840708	B
rs12447035	16	58101942	A	C	0.2255	MMP15(dist=21138),CFAP20(dist=45555)	intergenic	-0.009758	-	2.026e-19	0.991623	+	0.888972	0.444486	0.844179	B
rs117357447	22	25194795	C	A	0.03119	PIWIL3(dist=24108),SGSM1(dist=7393)	intergenic	-0.01791	-	4.429e-12	0.985187	+	0.917985	0.458992	0.859128	B
rs17574411	22	24958116	T	C	0.07682	SNRPD3	intronic	0.009429	+	1.776e-08	1.00942	+	0.91874	0.45937	0.859128	B
rs183072420	1	2153930	C	T	0.0619	FAAP20(dist=9771),SKI(dist=6204)	intergenic	0.01066	+	2.305e-08	1.00792	+	0.940404	0.470202	0.860758	B
rs3748770	1	82265905	A	G	0.2651	ADGRL2	intronic	-0.008789	-	1.09e-17	0.995836	+	0.941656	0.470828	0.860758	B
rs569279311	1	89293294	CCCCTTCCCTT	C	0.4343	PKN2	intronic	-0.007033	-	6.721e-15	0.996482	+	0.943827	0.471913	0.860758	B
12:120195354_TG_T	12	120195354	T	TG	0.2819	CIT	intronic	0.005755	+	7.178e-09	1.00356	+	0.94859	0.474295	0.860758	B
rs736682	19	33858213	G	C	0.4855	CEBPA-AS1(dist=62250),CEBPG(dist=6362)	intergenic	0.007835	+	2.494e-18	1.00266	+	0.957539	0.47877	0.86249	B
rs12529558	6	36303443	A	G	0.0737	C6orf222	intronic	0.01021	+	8.017e-09	1.00329	+	0.973556	0.486778	0.865697	B
rs4845587	1	151782407	G	T	0.3612	RORC	intronic	-0.005205	-	2.182e-08	0.998397	+	0.975234	0.487617	0.865697	B
rs5757252	22	39100291	T	G	0.3639	JOSD1(dist=3832),GTPBP1(dist=1516)	intergenic	0.006548	+	4.638e-12	1.00059	+	0.990955	0.495478	0.871003	B
rs13108218	4	3443931	A	G	0.3866	HGFAC	intronic	0.005902	+	2.816e-10	1.0003	+	0.995432	0.497716	0.871003	B
rs766948868	1	107537916	C	CATG	0.3261	LINC01661(dist=157101),PRMT6(dist=61348)	intergenic	0.005251	+	4.915e-08	0.997915	+	0.968839	0.51558	0.880478	B
rs6863407	5	166831694	C	T	0.2897	TENM2	intronic	0.007574	+	2.33e-14	0.997238	+	0.959941	0.520029	0.880478	B
rs117446468	22	24402531	A	G	0.01897	GSTTP2(dist=632)	upstream	0.02206	+	4.909e-11	0.9873	+	0.94573	0.527135	0.880478	B
rs12543764	8	21920052	C	T	0.1834	DMTN	intronic	0.01132	+	3.163e-22	0.994841	+	0.936157	0.531921	0.880478	B
rs148998553	22	24979083	T	C	0.01293	GGT1(dist=635)	upstream	0.03543	+	3.031e-20	0.982794	+	0.935574	0.532213	0.880478	B
rs9624565	22	25101796	T	C	0.1432	POM121L10P(dist=46682),PIWIL3(dist=13205)	intergenic	0.01652	+	2.461e-37	0.992591	+	0.917593	0.541204	0.880478	B
17:29500615_TA_T	17	29500615	TA	T	0.2774	NF1	intronic	-0.006828	-	2.49e-11	1.00609	+	0.915015	0.542493	0.880478	B
rs1767148	1	23765472	A	G	0.115	ASAP3	intronic	-0.009264	-	4.792e-11	1.00943	+	0.904298	0.547851	0.880478	B
rs1887760	6	21943725	A	G	0.2718	CASC15	ncRNA_intronic	-0.01084	-	5.859e-27	1.00721	+	0.897846	0.551077	0.880478	B
rs139010932	14	103417894	C	G	0.01094	CDC42BPB	intronic	0.02729	+	5.667e-11	0.96743	+	0.888948	0.555526	0.880478	B
rs76650813	22	25004019	T	G	0.01069	GGT1	intronic	-0.02876	-	1.108e-11	1.03319	+	0.887427	0.556287	0.880478	B
rs17138478	17	36073320	A	C	0.1291	HNF1B	intronic	-0.007345	-	4.16e-08	1.01087	+	0.883844	0.558078	0.880478	B
rs3786876	19	38759103	C	T	0.1486	SPINT2	intronic	0.007222	+	6.072e-09	0.988981	+	0.872904	0.563548	0.880478	B
rs8041523	15	73982556	T	C	0.4167	CD276	intronic	0.008823	+	1.939e-22	0.991885	+	0.871303	0.564348	0.880478	B
rs34372369	7	143092269	A	G	0.05115	EPHA1	exonic	0.01199	+	3.644e-09	0.980552	+	0.863248	0.568376	0.880478	B
rs696340	12	121173653	T	A	0.4351	ACADS	intronic	-0.006746	-	9.227e-14	1.00942	+	0.851732	0.574134	0.880478	B
rs3861491	14	50440474	A	G	0.3628	MIR6076(dist=7245),LINC01588(dist=7913)	intergenic	-0.005696	-	1.238e-09	1.01003	+	0.847429	0.576285	0.880478	B
rs66888782	3	170673971	T	C	0.1008	EIF5A2(dist=47545),SLC2A2(dist=40166)	intergenic	0.01582	+	1.06e-25	0.983564	+	0.844621	0.577689	0.880478	B
rs143702088	14	103582644	A	G	0.01269	EXOC3L4(dist=5750),LINC00677(dist=4542)	intergenic	0.03643	+	2.903e-20	0.956168	+	0.841628	0.579186	0.880478	B
rs11652589	17	79426756	T	C	0.355	BAHCC1	intronic	0.007055	+	1.661e-13	0.989351	+	0.841341	0.579329	0.880478	B
rs7310409	12	121424861	A	G	0.3819	HNF1A	intronic	-0.02585	-	2.84e-172	1.01062	+	0.836583	0.581709	0.880478	B
rs376480634	14	103599490	C	T	0.09713	TNFAIP2	intronic	0.02026	+	2.435e-40	0.979458	+	0.808014	0.595993	0.880478	B
rs5747734	22	25027283	T	G	0.07201	GGT1(dist=2311),BCRP3(dist=1599)	intergenic	0.03811	+	3.477e-103	0.975156	+	0.798126	0.600937	0.880478	B
rs9913936	17	70074148	T	C	0.3278	LINC02097,SOX9-AS1	ncRNA_intronic	-0.009064	-	5.14e-21	1.01381	+	0.796553	0.601724	0.880478	B
rs11022131	11	12072213	G	C	0.2441	LOC105376554	ncRNA_intronic	-0.01037	-	1.368e-23	1.01757	+	0.760213	0.619893	0.880478	B
rs62374461	5	132445760	G	A	0.2545	HSPA4(dist=5051),FSTL4(dist=86392)	intergenic	-0.007619	-	1.659e-13	1.0177	+	0.758388	0.620806	0.880478	B
rs141159734	14	103533016	A	G	0.01059	CDC42BPB(dist=9274),LOC107984640(dist=17531)	intergenic	0.02976	+	3.053e-12	0.927058	+	0.756094	0.621953	0.880478	B
rs4817267	21	30472842	G	A	0.1064	MAP3K7CL	intronic	-0.008419	-	4.698e-09	1.02495	+	0.754778	0.622611	0.880478	B
rs7742515	6	53942185	T	A	0.2008	MLIP	intronic	0.008731	+	1.154e-14	0.980212	+	0.751946	0.624027	0.880478	B
rs147975827	4	146734943	A	G	0.01216	ZNF827	intronic	0.02243	+	2.425e-08	0.928267	+	0.747143	0.626429	0.880478	B
rs61418148	14	103567020	C	T	0.251	EXOC3L4	intronic	0.03103	+	1.976e-196	0.98109	+	0.741219	0.62939	0.880478	B
rs62007552	14	103659363	A	T	0.1311	LINC00605(dist=3998),LOC105378183(dist=124258)	intergenic	0.01035	+	2.604e-14	0.974829	+	0.738457	0.630772	0.880478	B
rs147884619	12	121207385	A	G	0.07033	SPPL3	intronic	0.009802	+	7.966e-09	0.968267	+	0.736018	0.631991	0.880478	B
4:146676753_AAAG_A	4	146676753	A	AAAG	0.1792	C4orf51(dist=22805),ZNF827(dist=2023)	intergenic	-0.006904	-	4.664e-09	1.02235	+	0.733251	0.633374	0.880478	B
rs17145750	7	73026378	T	C	0.1579	MLXIPL	intronic	-0.01601	-	1.49e-39	1.02324	+	0.731669	0.634166	0.880478	B
rs763164716	19	49291734	C	CAGAG	0.1775	FGF21(dist=30147),BCAT2(dist=6581)	intergenic	-0.006626	-	2.678e-08	1.02286	+	0.731	0.6345	0.880478	B
rs2185551	1	161662005	T	C	0.1019	RPL31P11(dist=6963),FCRLA(dist=14757)	intergenic	0.01391	+	1.058e-21	0.972026	+	0.727799	0.6361	0.880478	B
rs12927169	16	401768	C	T	0.2684	AXIN1	intronic	0.005955	+	3.781e-09	0.977561	+	0.688828	0.655586	0.892134	B
rs339969	15	60883281	C	A	0.3818	RORA-AS1	ncRNA_intronic	-0.01539	-	4.204e-63	1.02062	+	0.688063	0.655969	0.892134	B
rs4973550	2	233517701	G	T	0.3942	EFHD1	intronic	-0.008297	-	2.315e-19	1.021	+	0.684467	0.657767	0.892134	B
rs7780562	7	26022414	A	C	0.1974	MIR148A(dist=32808),NFE2L3(dist=169433)	intergenic	-0.01181	-	7.995e-26	1.02662	+	0.671238	0.664381	0.892134	B
rs6771416	3	124339527	A	G	0.4842	KALRN	intronic	-0.007861	-	1.558e-18	1.02267	+	0.651616	0.674192	0.892134	B
rs11704936	22	24916182	A	G	0.05835	UPB1	intronic	-0.01307	-	5.37e-12	1.04849	+	0.64664	0.67668	0.892134	B
rs56032751	22	25158445	A	G	0.01478	PIWIL3	exonic	0.0322	+	7.236e-19	0.906436	+	0.640298	0.679851	0.892134	B
rs117843460	14	103292827	A	C	0.03887	TRAF3	intronic	-0.01464	-	9.649e-11	1.05931	+	0.63729	0.681355	0.892134	B
rs148246158	22	25037371	T	G	0.02485	BCRP3	ncRNA_intronic	-0.07869	-	7.296e-171	1.07466	+	0.636397	0.681802	0.892134	B
rs74731987	22	24472485	G	A	0.01381	CABIN1	intronic	-0.0344	-	2.04e-20	1.10793	+	0.604274	0.697863	0.892134	B
rs78101498	12	121653839	AAT	A	0.3295	P2RX4	intronic	-0.006223	-	6.774e-11	1.02773	+	0.603553	0.698223	0.892134	B
rs12483815	22	25225703	A	T	0.1075	SGSM1	intronic	-0.008138	-	1.94e-08	1.04205	+	0.602067	0.698966	0.892134	B
rs12954360	18	56168541	C	G	0.4447	ALPK2	intronic	-0.006069	-	1.722e-11	1.02723	+	0.591017	0.704491	0.892134	B
rs9429071	1	45783656	A	G	0.1476	LINC01144(dist=12365),HPDL(dist=8889)	intergenic	-0.007874	-	3.253e-10	1.03809	+	0.58592	0.70704	0.892134	B
rs2241764	2	133174764	T	C	0.337	GPR39	exonic	-0.006368	-	1.837e-11	1.03018	+	0.569577	0.715212	0.892134	B
rs2178464	12	121441440	C	T	0.02537	C12orf43(NM_022895:c.*516A>G,NM_001286198:c.*516A>G,NM_001286196:c.*516A>G,NM_001286195:c.*516A>G,NM_001286197:c.*516A>G,NM_001286192:c.*516A>G,NM_001286191:c.*516A>G)	UTR3	-0.02117	-	3.274e-13	1.09231	+	0.56812	0.71594	0.892134	B
rs2763565	14	103662814	T	C	0.1328	LINC00605(dist=7449),LOC105378183(dist=120807)	intergenic	-0.007638	-	1.104e-08	1.04456	+	0.55154	0.72423	0.892134	B
rs62248580	3	47439291	T	C	0.3812	PTPN23	intronic	-0.005781	-	3.373e-10	1.03078	+	0.550743	0.724629	0.892134	B
rs77707292	18	56099855	C	T	0.07885	NEDD4L(dist=31083),MIR122(dist=18451)	intergenic	-0.0163	-	1.06e-22	1.05657	+	0.540992	0.729504	0.892134	B
rs28650012	16	80497341	G	C	0.2715	LOC102724084	ncRNA_intronic	0.01235	+	7.508e-35	0.96561	+	0.53256	0.73372	0.892134	B
rs11250079	8	10673008	C	T	0.3035	PINX1	intronic	-0.006269	-	1.376e-10	1.0349	+	0.523688	0.738156	0.892134	B
rs67727311	3	149092305	C	A	0.449	TM4SF1	intronic	0.005029	+	3.543e-08	0.967194	+	0.512735	0.743633	0.892134	B
rs55837064	5	106876105	A	G	0.1363	EFNA5	intronic	-0.01085	-	6.493e-17	1.04751	+	0.51224	0.74388	0.892134	B
rs189065763	22	24977802	G	A	0.0181	SNRPD3(dist=6870),GGT1(dist=1916)	intergenic	0.02576	+	1.173e-14	0.878393	+	0.511783	0.744109	0.892134	B
rs2769687	1	225871883	T	C	0.3046	ENAH(dist=31038),SRP9(dist=93632)	intergenic	0.006006	+	1.032e-09	0.964592	+	0.511574	0.744213	0.892134	B
rs12588538	14	103360000	G	A	0.1634	TRAF3	intronic	0.008465	+	1.796e-12	0.956533	+	0.510666	0.744667	0.892134	B
rs12825129	12	21056858	A	G	0.1381	SLCO1B3	intronic	0.0115	+	2.092e-19	0.953291	+	0.506696	0.746652	0.892134	B
rs77288448	12	120935530	T	C	0.1345	DYNLL1	intronic	-0.007791	-	1.951e-09	1.04904	+	0.499814	0.750093	0.892134	B
rs681655	11	78600114	T	G	0.2756	TENM4	intronic	0.00699	+	2.829e-12	0.962951	+	0.499758	0.750121	0.892134	B
rs6675579	1	16495108	A	G	0.08561	EPHA2(dist=12504),ARHGEF19(dist=29241)	intergenic	-0.01529	-	2.203e-20	1.06351	+	0.490751	0.754625	0.893155	B
rs4795218	17	36078510	A	G	0.213	HNF1B	intronic	0.01006	+	2.428e-20	0.95576	+	0.459109	0.770446	0.898198	B
rs144009451	22	18460539	T	C	0.155	MICAL3	intronic	0.00884	+	5.219e-13	0.949149	+	0.451036	0.774482	0.898198	B
rs9863782	3	37153833	A	G	0.458	LRRFIP2	intronic	-0.007491	-	1.279e-16	1.03844	+	0.450961	0.774519	0.898198	B
rs5760566	22	25074778	A	G	0.2074	POM121L10P(dist=19664),PIWIL3(dist=40223)	intergenic	-0.007413	-	2.416e-11	1.04805	+	0.440004	0.779998	0.898198	B
rs71318987	22	25005083	A	G	0.04939	GGT1(NM_013421:c.-1966G>A)	UTR5	-0.01215	-	3.481e-09	1.08948	+	0.433925	0.783038	0.898198	B
rs12880869	14	103552422	A	T	0.05486	LOC107984640	intronic	-0.01275	-	1.244e-10	1.09002	+	0.415493	0.792253	0.898198	B
rs140300080	22	25140140	C	CGAAT	0.3988	PIWIL3	intronic	-0.005494	-	7.302e-09	1.044	+	0.413189	0.793405	0.898198	B
rs145324449	22	25066994	A	G	0.02815	POM121L10P(dist=11880),PIWIL3(dist=48007)	intergenic	-0.02205	-	2.579e-16	1.12281	+	0.412143	0.793928	0.898198	B
rs150622725	20	3692345	C	T	0.01089	SIGLEC1(dist=4570),HSPA12B(dist=20972)	intergenic	0.0336	+	1.371e-15	0.80611	+	0.406035	0.796983	0.898198	B
2:27748992_AT_A	2	27748992	AT	A	0.3777	GCKR(dist=2442),C2orf16(dist=50397)	intergenic	0.01326	+	5.759e-46	0.957595	+	0.404161	0.79792	0.898198	B
rs143400283	12	121393614	C	T	0.03231	XLOC_009911(dist=47737),HNF1A-AS1(dist=14027)	intergenic	-0.02185	-	3.015e-17	1.12	+	0.401574	0.799213	0.898198	B
rs7075575	10	52643078	A	G	0.2946	A1CF	intronic	-0.006103	-	4.263e-10	1.04772	+	0.385691	0.807155	0.902981	B
rs883173	6	21887276	T	G	0.1268	CASC15	ncRNA_intronic	0.007721	+	6.293e-09	0.932752	+	0.357632	0.821184	0.9145	B
rs71320781	22	25105529	GT	G	0.04222	POM121L10P(dist=50415),PIWIL3(dist=9472)	intergenic	-0.01513	-	5.508e-11	1.1319	+	0.30788	0.84606	0.934707	B
rs138509389	22	24961084	G	C	0.01681	SNRPD3	intronic	0.02953	+	5.471e-18	0.805009	+	0.301628	0.849186	0.934707	B
rs9875338	3	12296469	A	G	0.3946	SYN2(dist=62937),PPARG(dist=32880)	intergenic	-0.005435	-	2.686e-09	1.05448	+	0.292973	0.853514	0.934707	B
rs8137222	22	24576159	A	G	0.1791	CABIN1(dist=1563),SUSD2(dist=1285)	intergenic	-0.008673	-	2.846e-13	1.07044	+	0.290821	0.85459	0.934707	B
rs8137643	22	18394531	A	G	0.1285	MICAL3	intronic	-0.007925	-	9.259e-09	1.08485	+	0.272779	0.863611	0.935159	B
rs10908454	1	155066416	A	G	0.471	EFNA3(dist=6402),EFNA1(dist=33933)	intergenic	-0.0146	-	1.418e-59	1.05627	+	0.271565	0.864218	0.935159	B
rs117233052	22	25025819	A	C	0.01627	GGT1(dist=847)	downstream	0.03748	+	3.12e-27	0.785921	+	0.261915	0.869042	0.935159	B
rs113725246	22	25254996	G	A	0.02721	SGSM1	intronic	0.01767	+	2.081e-10	0.825389	+	0.255469	0.872266	0.935159	B
rs4074793	5	52193125	G	A	0.0739	ITGA1	intronic	0.02095	+	4.142e-35	0.893328	+	0.251826	0.874087	0.935159	B
rs11065387	12	121427653	C	G	0.02336	HNF1A	intronic	-0.01769	-	2.124e-09	1.19602	+	0.236898	0.881551	0.939043	B
rs2070475	22	24891355	T	A	0.1513	UPB1(NM_016327:c.-17A>T)	UTR5	-0.009463	-	6.189e-14	1.08597	+	0.223053	0.888474	0.942321	B
rs11768549	7	143095153	T	C	0.01931	EPHA1	exonic	-0.01734	-	3.153e-08	1.22217	+	0.204964	0.897518	0.94781	B
rs737128	22	24988920	T	C	0.275	LRRC75B	exonic	0.0385	+	0	0.927227	+	0.185645	0.907178	0.951157	B
rs10896795	11	58366561	G	A	0.2399	ZFP91-CNTF	ncRNA_intronic	-0.006093	-	5.301e-09	1.0786	+	0.183097	0.908452	0.951157	B
rs848486	7	77552127	G	A	0.4169	PHTF2	exonic	-0.005613	-	6.034e-10	1.07176	+	0.167292	0.916354	0.954503	B
rs9612663	22	24994896	T	A	0.01427	GGT1	intronic	0.0249	+	5.987e-11	0.702254	+	0.1597	0.92015	0.954503	B
rs17661237	22	25086816	G	C	0.1518	POM121L10P(dist=31702),PIWIL3(dist=28185)	intergenic	-0.008248	-	6.659e-11	1.1036	+	0.146654	0.926673	0.954503	B
rs10667952	12	109172875	CCAGA	C	0.3087	CORO1C(dist=47549),SSH1(dist=3591)	intergenic	-0.006705	-	8.011e-12	1.0816	+	0.145536	0.927232	0.954503	B
rs693388	12	121093419	A	G	0.3278	CABP1	intronic	-0.01156	-	8.485e-33	1.08395	+	0.131241	0.93438	0.957152	B
rs41274052	10	52582768	A	G	0.01568	A1CF	intronic	0.02274	+	8.583e-11	0.702029	+	0.124763	0.937618	0.957152	B
rs3117583	6	31619576	G	A	0.194	BAG6	intronic	-0.006665	-	2.727e-09	1.10532	+	0.0979955	0.951002	0.966787	B
rs4298983	12	121385479	C	T	0.02836	XLOC_009911(dist=39602),HNF1A-AS1(dist=22162)	intergenic	-0.01965	-	5.649e-14	1.27029	+	0.0647351	0.967632	0.979628	B
rs7012637	8	9173209	A	G	0.4727	LOC101929128(dist=112843),LOC157273(dist=9352)	intergenic	0.006746	+	1.109e-13	0.906665	+	0.0532059	0.973397	0.981409	B
rs3134971	6	32654149	C	A	0.1444	HLA-DQB1(dist=19683),HLA-DQA2(dist=55014)	intergenic	-0.008684	-	7.41e-12	1.15068	+	0.0361904	0.981905	0.985929	B
rs72706615	14	103525341	T	G	0.04697	CDC42BPB(dist=1599),LOC107984640(dist=25206)	intergenic	-0.01517	-	6.552e-12	1.31884	+	0.010555	0.994723	0.994723	B

[truncated: 6 more sheets: Table S11, Table S12, Table S13, Table S14, Table S15, Table S16]
